# Supplementary material for: tert-Butyl N-{4-methyl-3-[4-(3-pyrid­yl)pyrimidin-2-yl­oxy]phen­yl}carbamate
Source: Acta Crystallogr Sect E Struct Rep Online. 2009 Jul 11;65(Pt 8):o1849. doi: 10.1107/S1600536809025604 (PMC2977178; doi:10.1107/S1600536809025604)
Supplement: Supplementary file 2 [file e-65-o1849-Isup2.hkl]

# 
# h,k,l, Fc-squared, Fo-squared, sigma(Fo-squared) and status flag 
# 
data_I
_shelx_title ' X in P-1' 
_shelx_refln_list_code          4 
_shelx_F_calc_maximum      128.16 
_exptl_crystal_F_000       400.00 
_reflns_d_resolution_high  0.8319 
 
loop_ 
 _symmetry_equiv_pos_as_xyz 
 'x, y, z' 
 '-x, -y, -z' 
 
_cell_length_a     9.9510 
_cell_length_b    10.7330 
_cell_length_c    11.5770 
_cell_angle_alpha 114.740 
_cell_angle_beta  107.140 
_cell_angle_gamma  99.970 
 
_shelx_F_squared_multiplier     1.000 
 
loop_ 
 _refln_index_h 
 _refln_index_k 
 _refln_index_l 
 _refln_F_squared_calc 
 _refln_F_squared_meas 
 _refln_F_squared_sigma 
 _refln_observed_status 
   1   0   0      130.00      115.53      2.30 o 
   2   0   0        7.63        5.99      1.09 o 
   3   0   0      118.42      124.69      4.17 o 
   4   0   0      101.48      115.29      4.66 o 
   5   0   0        0.60        0.84      1.09 o 
   6   0   0       18.96       18.05      2.87 o 
   7   0   0       12.59       10.24      2.77 o 
   8   0   0       11.05        9.89      3.66 o 
   9   0   0       59.59       69.41      6.83 o 
  10   0   0        6.49        6.92      3.31 o 
 -11   1   0        0.39        0.54      3.07 o 
 -10   1   0        1.05        2.87      3.31 o 
  -9   1   0        1.61        4.10      3.12 o 
  -8   1   0        1.04        2.47      2.13 o 
  -7   1   0       85.91       92.81      5.99 o 
  -6   1   0       70.37       65.63      4.65 o 
  -5   1   0      124.77      138.29      5.75 o 
  -4   1   0      181.78      190.92      5.81 o 
  -3   1   0      744.13      714.67      9.33 o 
  -2   1   0     4386.12     4529.84     83.40 o 
  -1   1   0     1093.06     1155.39      7.46 o 
   0   1   0      772.01      872.96     19.69 o 
   1   1   0     1360.55     1325.24      9.60 o 
   2   1   0      319.44      297.43      5.64 o 
   3   1   0      465.77      420.73      8.19 o 
   4   1   0      264.43      257.81      7.45 o 
   5   1   0      143.45      143.15      6.44 o 
   6   1   0       18.35       14.99      2.87 o 
   7   1   0        1.35       -2.87      2.87 o 
   8   1   0      196.68      194.70      9.41 o 
   9   1   0       60.23       75.70      7.03 o 
  10   1   0        3.30        5.24      2.42 o 
 -11   2   0       11.15       17.51      3.56 o 
 -10   2   0       12.37       14.79      4.30 o 
  -9   2   0       37.62       36.70      4.50 o 
  -8   2   0        3.89        4.75      1.93 o 
  -7   2   0       18.24       19.59      3.26 o 
  -6   2   0      434.45      429.02     11.14 o 
  -5   2   0      455.70      489.46     10.41 o 
  -4   2   0     1517.51     1604.60     16.55 o 
  -3   2   0        2.54        4.15      1.24 o 
  -2   2   0      193.88      179.36      4.18 o 
  -1   2   0     1369.08     1526.06     10.99 o 
   0   2   0      976.24     1123.10     14.12 o 
   1   2   0        0.01        0.59      1.14 o 
   2   2   0      757.92      788.89     10.97 o 
   3   2   0      102.76       90.91      4.41 o 
   4   2   0      218.88      218.35      7.74 o 
   5   2   0       74.43       82.26      5.30 o 
   6   2   0        6.48        6.08      2.72 o 
   7   2   0       37.30       37.05      4.50 o 
   8   2   0       55.33       54.52      6.13 o 
   9   2   0       60.46       64.42      6.93 o 
 -11   3   0        1.57        4.70      2.72 o 
 -10   3   0       10.16        6.82      3.81 o 
  -9   3   0       13.02       11.42      2.87 o 
  -8   3   0        0.01       -2.03      2.18 o 
  -7   3   0      132.08      138.67      7.18 o 
  -6   3   0        1.23       -1.68      1.78 o 
  -5   3   0      199.02      218.21      7.34 o 
  -4   3   0      107.62      132.54      5.05 o 
  -3   3   0       51.60       43.17      2.72 o 
  -2   3   0       26.55       19.20      1.83 o 
  -1   3   0      158.49      164.63      4.47 o 
   0   3   0      808.21      853.55     22.13 o 
   1   3   0      242.37      272.98      6.46 o 
   2   3   0      132.19      150.55      5.65 o 
   3   3   0      247.26      266.47      8.19 o 
   4   3   0       60.01       52.76      4.36 o 
   5   3   0        5.83        3.46      2.42 o 
   6   3   0        5.33        3.41      3.07 o 
   7   3   0      157.28      151.54      9.06 o 
   8   3   0       14.01       16.37      4.01 o 
   9   3   0        0.90       -3.56      3.56 o 
 -11   4   0        0.98        3.66      2.87 o 
 -10   4   0       56.01       50.56      6.48 o 
  -9   4   0       34.14       30.57      4.65 o 
  -8   4   0       16.84       20.97      3.61 o 
  -7   4   0      187.60      171.42      7.73 o 
  -6   4   0       25.46       32.05      3.17 o 
  -5   4   0       34.36       33.79      3.07 o 
  -4   4   0      260.80      289.65      7.75 o 
  -3   4   0      226.09      266.52      7.10 o 
  -2   4   0     2188.19     2513.77     20.54 o 
  -1   4   0       11.13       15.58      2.03 o 
   0   4   0       27.77       28.80      1.76 o 
   1   4   0      330.48      411.95      9.45 o 
   2   4   0      702.88      824.54     13.69 o 
   3   4   0        3.99        1.19      1.73 o 
   4   4   0       64.44       66.76      4.95 o 
   5   4   0       27.34       26.17      3.86 o 
   6   4   0       65.40       82.09      6.23 o 
   7   4   0      163.10      154.55     10.00 o 
   8   4   0        0.06        3.46      3.46 o 
 -11   5   0        2.96        0.00      3.86 o 
 -10   5   0        0.36       -2.47      2.47 o 
  -9   5   0        2.43        0.79      2.72 o 
  -8   5   0        0.21        0.35      2.47 o 
  -7   5   0        0.72        1.88      1.88 o 
  -6   5   0       99.20      104.76      5.94 o 
  -5   5   0        3.00        5.29      2.18 o 
  -4   5   0        0.27        0.84      1.14 o 
  -3   5   0      270.34      244.49      7.45 o 
  -2   5   0      138.15      148.84      5.65 o 
  -1   5   0       20.42       22.46      2.32 o 
   0   5   0        0.36        0.56      1.31 o 
   1   5   0        1.70        8.51      2.13 o 
   2   5   0      165.05      193.12      7.73 o 
   3   5   0      118.61      125.09      6.88 o 
   4   5   0        0.20        0.00      1.78 o 
   5   5   0        1.98        0.00      2.57 o 
   6   5   0       14.91       12.27      3.71 o 
   7   5   0        0.00       -3.51      3.51 o 
   8   5   0        0.00        3.81      2.37 o 
 -11   6   0        3.87       10.68      3.56 o 
 -10   6   0       55.84       63.28      6.83 o 
  -9   6   0        0.02       -0.84      2.47 o 
  -8   6   0       17.51       16.12      3.46 o 
  -7   6   0      100.35      112.62      7.18 o 
  -6   6   0      203.62      184.38      8.33 o 
  -5   6   0      281.60      309.83      9.82 o 
  -4   6   0      364.36      382.13     10.63 o 
  -3   6   0      202.89      202.46      7.49 o 
  -2   6   0        2.09        6.53      1.78 o 
  -1   6   0       17.87       14.94      2.57 o 
   0   6   0        0.21       -0.03      1.36 o 
   1   6   0      194.19      195.74      8.08 o 
   2   6   0        0.47        3.61      1.63 o 
   3   6   0       35.20       30.03      4.30 o 
   4   6   0       75.25       72.69      6.04 o 
   5   6   0        1.60       -0.45      2.72 o 
   6   6   0        0.16        1.88      1.48 o 
   7   6   0        3.43        1.09      4.01 o 
 -10   7   0       52.02       47.59      6.68 o 
  -9   7   0        1.72        3.12      2.47 o 
  -8   7   0       15.90       18.05      3.17 o 
  -7   7   0      525.85      499.86     14.76 o 
  -6   7   0        7.34        4.65      3.26 o 
  -5   7   0        0.71        2.18      2.27 o 
  -4   7   0      256.49      246.65      9.13 o 
  -3   7   0       29.90       33.39      3.51 o 
  -2   7   0       67.86       69.04      5.10 o 
  -1   7   0        8.74       12.02      2.72 o 
   0   7   0       25.05       27.99      2.53 o 
   1   7   0       57.51       68.04      5.24 o 
   2   7   0        0.01       -1.04      2.18 o 
   3   7   0        0.10        1.53      2.62 o 
   4   7   0       34.41       32.60      5.00 o 
   5   7   0        0.03       -1.93      3.36 o 
   6   7   0        0.03        2.13      2.13 o 
 -10   8   0       49.79       55.90      6.38 o 
  -9   8   0       26.48       32.25      4.85 o 
  -8   8   0        0.21       -2.18      3.02 o 
  -7   8   0       48.50       50.16      5.15 o 
  -6   8   0       11.84       12.56      3.36 o 
  -5   8   0        3.84        2.42      2.27 o 
  -4   8   0        2.43        4.35      2.47 o 
  -3   8   0       60.13       69.03      5.69 o 
  -2   8   0      107.34       98.72      6.49 o 
  -1   8   0      191.95      213.06      9.22 o 
   0   8   0      410.60      421.87     11.05 o 
   1   8   0      168.05      161.37      9.06 o 
   2   8   0       23.16       17.95      4.06 o 
   3   8   0        0.18        2.23      2.62 o 
   4   8   0        1.42        4.40      3.26 o 
   5   8   0       13.39        5.39      4.50 o 
  -9   9   0        5.72        7.12      3.36 o 
  -8   9   0        3.36        4.70      2.77 o 
  -7   9   0       16.44       14.05      4.35 o 
  -6   9   0        0.55       -1.68      3.12 o 
  -5   9   0        0.25       -1.58      3.12 o 
  -4   9   0        6.20        4.60      3.12 o 
  -3   9   0       38.53       35.86      4.45 o 
  -2   9   0       78.27       75.12      7.18 o 
  -1   9   0       24.94       27.70      4.60 o 
   0   9   0       39.98       39.97      9.10 o 
   1   9   0       31.09       22.41      4.75 o 
   2   9   0        2.37       -1.88      3.71 o 
   3   9   0        5.78        4.06      4.20 o 
  -8  10   0        1.57       -3.66      3.66 o 
  -7  10   0        8.33       14.14      3.91 o 
  -6  10   0        5.37        6.03      3.46 o 
  -5  10   0       13.98       16.62      4.01 o 
  -4  10   0       15.43        9.69      4.55 o 
  -3  10   0        2.32        0.00      3.71 o 
  -2  10   0       34.39       47.24      6.03 o 
  -1  10   0        0.37       -3.61      3.61 o 
   0  10   0      118.44      120.49     10.05 o 
   1  10   0       19.97       14.14      5.49 o 
   2  10   0        1.97        5.93      2.23 o 
  -7  11   0        5.61       -2.72      4.40 o 
  -6  11   0        0.12        0.49      3.16 o 
  -5  11   0        0.70       -0.49      3.46 o 
  -4  11   0        4.96        9.54      3.51 o 
  -3  11   0       13.92        9.05      4.60 o 
  -2  11   0        6.51        3.56      4.55 o 
  -1  11   0        1.60        1.58      3.76 o 
   0  11   0       44.84       42.94      4.79 o 
   3 -12   1        0.04       -3.26      4.45 o 
   4 -12   1       10.89        5.44      4.35 o 
  -1 -11   1        2.65        1.09      4.05 o 
   0 -11   1       75.01       74.94      5.66 o 
   1 -11   1        7.05        8.95      4.20 o 
   2 -11   1       17.11       10.63      4.06 o 
   3 -11   1        6.36        1.43      3.81 o 
   4 -11   1       27.46       27.90      5.34 o 
   5 -11   1       30.49       32.79      5.24 o 
   6 -11   1        0.12       -2.03      3.96 o 
   7 -11   1        0.08        2.13      2.47 o 
  -3 -10   1        0.58       -2.72      4.01 o 
  -2 -10   1       15.48       13.65      4.90 o 
  -1 -10   1        1.02       -0.49      3.81 o 
   0 -10   1       28.09       29.77      5.84 o 
   1 -10   1       47.73       42.30      5.94 o 
   2 -10   1      231.11      220.31     11.10 o 
   3 -10   1        7.81       10.04      3.41 o 
   4 -10   1      134.00      113.67      8.42 o 
   5 -10   1        0.80        2.62      2.82 o 
   6 -10   1        4.08        9.05      3.16 o 
   7 -10   1        1.27       -1.43      3.41 o 
   8 -10   1        0.42        2.52      3.51 o 
   9 -10   1       40.26       34.48      6.23 o 
  -4  -9   1        8.53        8.80      3.76 o 
  -3  -9   1       16.52        8.56      4.95 o 
  -2  -9   1        0.01        2.18      2.62 o 
  -1  -9   1        1.62        2.08      3.16 o 
   0  -9   1      146.97      151.33      6.93 o 
   1  -9   1      108.84      125.79      8.17 o 
   2  -9   1      138.45      135.08      8.32 o 
   3  -9   1       58.35       48.98      5.29 o 
   4  -9   1        1.49       -1.09      3.07 o 
   5  -9   1        0.37        3.07      1.98 o 
   6  -9   1        7.92        5.64      3.76 o 
   7  -9   1        3.87       -2.97      2.97 o 
   8  -9   1        2.95        0.94      2.87 o 
   9  -9   1        2.18        5.59      3.26 o 
  -5  -8   1        8.88        8.56      3.21 o 
  -4  -8   1       74.40       71.15      6.63 o 
  -3  -8   1       22.77       21.12      4.95 o 
  -2  -8   1      110.66       97.67      7.13 o 
  -1  -8   1       54.68       60.86      6.09 o 
   0  -8   1      165.34      180.21      6.06 o 
   1  -8   1       41.84       39.63      4.25 o 
   2  -8   1       54.62       60.37      4.90 o 
   3  -8   1      125.29      119.93      6.83 o 
   4  -8   1       65.53       59.28      4.85 o 
   5  -8   1       10.27        9.50      2.72 o 
   6  -8   1       45.43       49.37      5.15 o 
   7  -8   1       62.15       68.58      6.88 o 
   8  -8   1       98.49      108.44      7.82 o 
   9  -8   1        2.20        8.11      3.26 o 
  10  -8   1       30.56       36.30      5.69 o 
  -6  -7   1        1.01        0.99      2.82 o 
  -5  -7   1       35.18       33.34      4.55 o 
  -4  -7   1       46.05       35.87      5.14 o 
  -3  -7   1       34.18       44.82      4.30 o 
  -2  -7   1       90.02       89.10      6.29 o 
  -1  -7   1      167.73      160.67      7.83 o 
   0  -7   1       42.93       44.56      4.18 o 
   1  -7   1       16.02       12.27      2.82 o 
   2  -7   1        4.12        2.13      2.52 o 
   3  -7   1       15.21       15.53      2.77 o 
   4  -7   1        0.02        1.38      1.68 o 
   5  -7   1        0.81        2.13      2.23 o 
   6  -7   1      216.56      234.68      9.71 o 
   7  -7   1      188.45      164.33      9.07 o 
   8  -7   1        0.02       -2.03      2.23 o 
   9  -7   1        0.01       -3.46      3.46 o 
  10  -7   1       16.38       18.60      4.30 o 
  -7  -6   1        2.99        4.99      3.16 o 
  -6  -6   1       10.40       13.75      3.26 o 
  -5  -6   1        1.46       -2.32      2.32 o 
  -4  -6   1        5.31        0.69      2.72 o 
  -3  -6   1       45.95       45.17      4.55 o 
  -2  -6   1       17.18       20.58      3.91 o 
  -1  -6   1       94.05       68.42      4.65 o 
   0  -6   1        0.47        0.58      1.38 o 
   1  -6   1      245.03      297.86      8.59 o 
   2  -6   1     1030.70     1219.78     17.11 o 
   3  -6   1      784.46      848.31     14.65 o 
   4  -6   1       84.24      100.74      5.74 o 
   5  -6   1      299.89      263.80      9.28 o 
   6  -6   1       27.47       25.13      3.61 o 
   7  -6   1      177.54      181.82      8.62 o 
   8  -6   1        1.56       -0.40      2.77 o 
   9  -6   1        1.64       -0.84      3.12 o 
  10  -6   1        0.37        0.49      3.16 o 
  11  -6   1        3.78        1.09      3.12 o 
  -8  -5   1        0.00       -2.03      3.61 o 
  -7  -5   1        1.26        4.50      2.37 o 
  -6  -5   1        2.22       -0.40      2.52 o 
  -5  -5   1       23.12       17.21      3.51 o 
  -4  -5   1      149.53      155.69      7.88 o 
  -3  -5   1       15.43       22.16      3.12 o 
  -2  -5   1       17.24       17.61      2.23 o 
  -1  -5   1       11.29       11.38      2.13 o 
   0  -5   1       53.14       44.75      2.34 o 
   1  -5   1       18.56       20.58      2.32 o 
   2  -5   1     1015.03     1162.00     15.04 o 
   3  -5   1       93.71      106.23      4.90 o 
   4  -5   1       68.52       69.75      4.16 o 
   5  -5   1      130.36       98.28      5.55 o 
   6  -5   1      232.76      205.79      8.43 o 
   7  -5   1       93.51       84.35      5.89 o 
   8  -5   1       42.19       38.34      4.50 o 
   9  -5   1       13.28        8.36      2.97 o 
  10  -5   1        0.46        3.31      3.12 o 
  11  -5   1        7.29       15.68      4.15 o 
  -9  -4   1        0.07        0.00      3.21 o 
  -8  -4   1       13.70       12.12      4.01 o 
  -7  -4   1      119.41      122.62      8.51 o 
  -6  -4   1       41.07       37.20      5.14 o 
  -5  -4   1        2.74        0.59      2.13 o 
  -4  -4   1       54.13       60.87      4.31 o 
  -3  -4   1      155.28      137.58      6.20 o 
  -2  -4   1     1044.93     1259.66     16.30 o 
  -1  -4   1      662.11      649.71     10.92 o 
   0  -4   1      779.62      934.03     18.60 o 
   1  -4   1      242.35      325.04      6.86 o 
   2  -4   1        4.90        0.99      1.34 o 
   3  -4   1       72.33       85.52      3.96 o 
   4  -4   1        0.90       -0.59      1.34 o 
   5  -4   1       21.37       22.06      2.92 o 
   6  -4   1       43.85       51.11      4.35 o 
   7  -4   1       23.30       21.76      3.26 o 
   8  -4   1        0.05        2.13      2.13 o 
   9  -4   1       18.05       20.57      4.20 o 
  10  -4   1        0.94        2.37      2.57 o 
  11  -4   1        4.30        8.11      2.82 o 
  -9  -3   1        0.24        0.99      3.02 o 
  -8  -3   1       13.32       17.51      3.61 o 
  -7  -3   1        3.10        2.92      3.31 o 
  -6  -3   1        8.64        6.58      2.72 o 
  -5  -3   1       85.05       77.82      5.30 o 
  -4  -3   1        4.33        3.76      1.53 o 
  -3  -3   1     1172.07     1252.93     15.89 o 
  -2  -3   1       20.82       20.78      2.23 o 
  -1  -3   1       63.65       57.45      2.92 o 
   0  -3   1      140.63      151.87      2.91 o 
   1  -3   1      148.12      158.14      4.22 o 
   2  -3   1     1438.49     1524.37     13.69 o 
   3  -3   1      130.82      106.47      4.17 o 
   4  -3   1      307.35      310.02      7.66 o 
   5  -3   1      396.06      388.85      9.55 o 
   6  -3   1      165.91      156.89      6.94 o 
   7  -3   1       13.56       13.01      2.57 o 
   8  -3   1        0.13       -1.09      2.52 o 
   9  -3   1        0.04       -2.72      2.72 o 
  10  -3   1       12.51       12.36      3.91 o 
  11  -3   1        4.11       -3.81      4.80 o 
 -10  -2   1       12.18       15.78      4.45 o 
  -9  -2   1       35.50       31.06      5.84 o 
  -8  -2   1        0.11        1.98      3.16 o 
  -7  -2   1      757.95      757.63     17.94 o 
  -6  -2   1        9.03        5.09      1.98 o 
  -5  -2   1        1.63        2.82      1.63 o 
  -4  -2   1       62.47       64.80      4.11 o 
  -3  -2   1      288.48      267.56      7.01 o 
  -2  -2   1       58.94       54.43      2.72 o 
  -1  -2   1      107.50      105.04      3.18 o 
   0  -2   1    11105.14    12461.04    101.54 o 
   1  -2   1      423.37      418.00      5.63 o 
   2  -2   1      837.76      861.54      9.28 o 
   3  -2   1        0.02        0.15      0.79 o 
   4  -2   1      420.80      439.99      8.92 o 
   5  -2   1       50.92       43.35      3.66 o 
   6  -2   1       28.86       21.96      2.97 o 
   7  -2   1        5.97        6.73      2.32 o 
   8  -2   1        2.43       -0.74      2.27 o 
   9  -2   1      222.90      203.30     10.60 o 
  10  -2   1       14.16       15.03      4.15 o 
 -10  -1   1        1.13        5.44      3.41 o 
  -9  -1   1      213.93      240.73     11.20 o 
  -8  -1   1      128.52      141.06      8.12 o 
  -7  -1   1      229.77      211.44      9.12 o 
  -6  -1   1      326.30      298.68      9.98 o 
  -5  -1   1       22.55       26.17      2.72 o 
  -4  -1   1        0.97       -0.69      1.43 o 
  -3  -1   1       39.73       51.53      2.82 o 
  -2  -1   1     1740.44     1619.48     12.46 o 
  -1  -1   1        0.63        2.97      0.99 o 
   0  -1   1      387.48      418.82      8.78 o 
   1  -1   1       46.13       50.16      1.88 o 
   2  -1   1       18.07       19.10      1.68 o 
   3  -1   1       31.33       35.58      2.33 o 
   4  -1   1      293.70      321.00      7.95 o 
   5  -1   1       10.28       10.58      2.08 o 
   6  -1   1        8.33       13.70      2.62 o 
   7  -1   1       24.34       22.11      3.26 o 
   8  -1   1       30.10       26.12      4.45 o 
   9  -1   1        0.06        2.18      2.97 o 
  10  -1   1        0.65        1.53      2.87 o 
 -11   0   1        3.71       12.46      3.96 o 
 -10   0   1        1.37        1.88      3.21 o 
  -9   0   1       38.27       43.53      5.34 o 
  -8   0   1      108.92      111.14      7.43 o 
  -7   0   1       67.87       61.71      5.25 o 
  -6   0   1       50.17       41.37      3.66 o 
  -5   0   1      101.82       93.52      4.85 o 
  -4   0   1      445.19      438.78      8.73 o 
  -3   0   1       17.76       13.01      1.58 o 
  -2   0   1     2198.49     2014.04     52.65 o 
  -1   0   1        4.83       13.75      1.04 o 
   0   0   1     2800.43     2460.74    177.63 o 
   1   0   1      888.40      832.70      7.51 o 
   2   0   1      988.37      929.42     10.13 o 
   3   0   1      312.37      303.13      7.02 o 
   4   0   1     1332.22     1290.28     16.28 o 
   5   0   1      247.51      264.18      8.73 o 
   6   0   1       14.34       14.29      3.02 o 
   7   0   1        0.00        0.35      2.18 o 
   8   0   1        1.80       -1.19      2.97 o 
   9   0   1       11.67        8.21      3.86 o 
  10   0   1        0.05        1.04      2.67 o 
 -11   1   1        0.77        7.86      3.02 o 
 -10   1   1        3.00        4.10      3.26 o 
  -9   1   1        1.23        1.98      2.52 o 
  -8   1   1       16.92       16.02      3.36 o 
  -7   1   1       66.82       62.46      4.95 o 
  -6   1   1       15.83       15.14      2.67 o 
  -5   1   1      288.99      309.66      8.20 o 
  -4   1   1      125.46      134.11      4.76 o 
  -3   1   1      461.01      454.98      7.26 o 
  -2   1   1     2329.37     2099.55     55.86 o 
  -1   1   1     4129.06     4251.48     72.81 o 
   0   1   1      375.01      396.13     12.82 o 
   1   1   1       25.52       22.47      1.78 o 
   2   1   1      234.97      227.77      5.77 o 
   3   1   1       24.25       21.77      2.13 o 
   4   1   1       13.95       12.17      2.18 o 
   5   1   1        2.84        2.52      1.83 o 
   6   1   1       96.71      103.17      6.29 o 
   7   1   1       59.56       57.64      5.39 o 
   8   1   1       10.37       12.96      4.10 o 
   9   1   1        0.00        1.43      2.77 o 
 -11   2   1       24.52       28.09      5.19 o 
 -10   2   1        0.23        2.23      2.13 o 
  -9   2   1       69.92       53.34      5.89 o 
  -8   2   1       31.23       36.41      3.66 o 
  -7   2   1       19.92       22.21      2.97 o 
  -6   2   1      218.14      210.51      7.69 o 
  -5   2   1      517.86      586.25     11.22 o 
  -4   2   1       28.18       23.90      2.33 o 
  -3   2   1      144.19      191.51      5.01 o 
  -2   2   1     1224.76     1296.59     11.73 o 
  -1   2   1     1747.54     1952.94     13.93 o 
   0   2   1     2532.35     2656.78     25.02 o 
   1   2   1       15.71       18.70      1.88 o 
   2   2   1      609.59      579.52     10.46 o 
   3   2   1      813.53      797.66     13.73 o 
   4   2   1       94.77       83.48      5.05 o 
   5   2   1      108.24      102.74      6.29 o 
   6   2   1        3.20        5.34      2.27 o 
   7   2   1      416.26      408.77     14.00 o 
   8   2   1        9.08       11.72      4.45 o 
   9   2   1       19.43       20.18      4.85 o 
 -11   3   1       18.42       20.23      3.86 o 
 -10   3   1        3.85        1.34      2.27 o 
  -9   3   1       61.31       34.78      4.95 o 
  -8   3   1        0.04       -1.98      2.27 o 
  -7   3   1       52.00       55.76      4.65 o 
  -6   3   1        4.20        3.81      1.38 o 
  -5   3   1        6.17        5.64      1.29 o 
  -4   3   1      114.60      113.08      4.76 o 
  -3   3   1       98.70      140.28      4.76 o 
  -2   3   1      373.86      414.46      7.63 o 
  -1   3   1        9.73       12.37      1.63 o 
   0   3   1      325.83      334.72     16.03 o 
   1   3   1       15.48       14.20      1.93 o 
   2   3   1      110.34      106.95      4.85 o 
   3   3   1      104.53      101.22      5.60 o 
   4   3   1       14.60       17.61      3.02 o 
   5   3   1      145.05      135.01      7.53 o 
   6   3   1      242.43      270.69     11.45 o 
   7   3   1       46.31       37.50      5.59 o 
   8   3   1        6.04        6.87      3.86 o 
 -11   4   1       10.18        0.99      4.35 o 
 -10   4   1        3.41        6.23      2.97 o 
  -9   4   1       16.19       22.50      3.76 o 
  -8   4   1       59.73       52.05      4.90 o 
  -7   4   1       35.53       36.36      3.76 o 
  -6   4   1        4.70        2.52      1.63 o 
  -5   4   1        0.40        1.09      1.53 o 
  -4   4   1       99.89       70.43      4.06 o 
  -3   4   1      501.34      478.26      9.78 o 
  -2   4   1      139.25      134.85      5.16 o 
  -1   4   1      137.62      130.53      5.01 o 
   0   4   1      646.42      697.78     27.17 o 
   1   4   1        2.71        1.83      1.29 o 
   2   4   1       22.98       29.73      3.07 o 
   3   4   1       35.26       41.01      3.71 o 
   4   4   1       39.74       38.93      4.55 o 
   5   4   1        6.40       11.13      2.82 o 
   6   4   1        1.24        6.58      2.62 o 
   7   4   1        1.05        0.45      3.66 o 
   8   4   1       15.14       24.04      5.34 o 
 -11   5   1        2.06        4.10      2.62 o 
 -10   5   1        0.60       -0.45      3.31 o 
  -9   5   1       20.34       15.63      3.46 o 
  -8   5   1       10.30        8.46      2.62 o 
  -7   5   1       99.64      107.72      6.39 o 
  -6   5   1       87.29       80.29      5.54 o 
  -5   5   1       87.92       82.38      5.10 o 
  -4   5   1       38.01       37.16      3.36 o 
  -3   5   1      360.54      375.01      9.45 o 
  -2   5   1       12.64       13.60      2.37 o 
  -1   5   1        0.51        2.77      1.29 o 
   0   5   1      121.12      138.42      4.40 o 
   1   5   1        9.61       13.01      2.67 o 
   2   5   1      426.33      438.43     12.43 o 
   3   5   1        7.56        5.34      2.52 o 
   4   5   1        0.01        0.35      2.32 o 
   5   5   1       43.26       48.63      6.13 o 
   6   5   1        2.23        0.45      2.77 o 
   7   5   1        0.30       -2.08      3.46 o 
 -11   6   1        0.01       -2.77      2.77 o 
 -10   6   1        1.47        2.82      3.07 o 
  -9   6   1        2.81        2.13      2.47 o 
  -8   6   1        0.00       -2.27      3.16 o 
  -7   6   1      947.10      885.42     19.33 o 
  -6   6   1        4.91       -1.24      2.92 o 
  -5   6   1       46.11       49.23      4.45 o 
  -4   6   1       15.25       17.71      3.07 o 
  -3   6   1      238.40      240.72      8.68 o 
  -2   6   1      110.54      141.13      6.44 o 
  -1   6   1       39.36       54.52      4.45 o 
   0   6   1       24.83       26.81      2.34 o 
   1   6   1       54.11       55.37      4.85 o 
   2   6   1       44.14       41.16      4.55 o 
   3   6   1        3.46        2.92      2.08 o 
   4   6   1        5.69        7.76      3.16 o 
   5   6   1        0.53       -3.12      3.12 o 
   6   6   1        2.74        9.25      3.76 o 
 -11   7   1        0.08       -2.18      3.86 o 
 -10   7   1        1.11       -2.47      4.20 o 
  -9   7   1       64.97       59.37      6.28 o 
  -8   7   1        0.32       -1.24      2.52 o 
  -7   7   1        4.60       11.82      3.41 o 
  -6   7   1       47.07       51.60      5.29 o 
  -5   7   1       40.78       37.15      4.25 o 
  -4   7   1       51.42       63.78      5.05 o 
  -3   7   1       13.35       15.33      2.97 o 
  -2   7   1       21.06       31.41      3.51 o 
  -1   7   1       14.50        9.94      2.97 o 
   0   7   1       48.86       48.75      7.22 o 
   1   7   1       15.93       21.86      3.91 o 
   2   7   1      104.30       89.44      6.78 o 
   3   7   1        2.25       -1.68      2.97 o 
   4   7   1        7.83        3.26      3.96 o 
   5   7   1       16.09       19.63      4.95 o 
 -10   8   1        8.29        8.90      3.81 o 
  -9   8   1        0.47        2.87      3.12 o 
  -8   8   1        0.06        3.51      3.12 o 
  -7   8   1       99.88       94.34      7.77 o 
  -6   8   1       32.10       31.41      4.45 o 
  -5   8   1       13.88        8.41      3.21 o 
  -4   8   1        0.10        3.91      2.72 o 
  -3   8   1        1.69        3.16      2.67 o 
  -2   8   1        5.48        7.07      2.77 o 
  -1   8   1        1.65       -2.92      2.92 o 
   0   8   1        1.04        1.79      2.89 o 
   1   8   1        1.12       -3.26      3.56 o 
   2   8   1       94.59       96.16      7.52 o 
   3   8   1        0.54        1.43      3.46 o 
   4   8   1       25.29       32.20      5.94 o 
  -9   9   1        0.09       -0.49      3.07 o 
  -8   9   1        0.11        0.00      3.12 o 
  -7   9   1       22.53       14.05      5.00 o 
  -6   9   1       15.81       13.75      4.10 o 
  -5   9   1        5.72        6.63      3.02 o 
  -4   9   1       81.66       74.08      6.38 o 
  -3   9   1       23.74       23.54      4.65 o 
  -2   9   1       66.22       45.77      6.43 o 
  -1   9   1       10.59       12.36      3.86 o 
   0   9   1      131.17      138.51      6.53 o 
   1   9   1        0.42        0.94      3.56 o 
   2   9   1        0.08        1.53      3.61 o 
   3   9   1        1.01       -1.09      2.92 o 
  -8  10   1        0.45       -2.67      3.71 o 
  -7  10   1        0.17       -3.41      3.41 o 
  -6  10   1        6.59        2.42      3.91 o 
  -5  10   1       36.07       35.76      5.49 o 
  -4  10   1       97.22       96.80      8.51 o 
  -3  10   1        6.53       -0.94      3.76 o 
  -2  10   1        0.97       -3.61      3.61 o 
  -1  10   1       46.79       45.66      6.88 o 
   0  10   1       92.39       93.31      6.20 o 
   1  10   1       17.13       15.73      5.29 o 
  -6  11   1        6.95        4.90      4.70 o 
  -5  11   1       44.96       41.01      6.97 o 
  -4  11   1        2.86       -0.54      3.86 o 
  -3  11   1        1.10       11.18      3.31 o 
  -2  11   1        7.95        5.98      5.29 o 
   1 -12   2        0.19        2.72      3.21 o 
   2 -12   2       14.14       22.75      4.15 o 
   3 -12   2        2.97        2.62      4.25 o 
   4 -12   2        4.83        6.33      3.16 o 
   5 -12   2        1.24       -1.09      4.50 o 
  -2 -11   2        5.93        9.79      4.01 o 
  -1 -11   2        3.49       -3.61      4.35 o 
   0 -11   2        4.12        1.56      6.38 o 
   1 -11   2        2.39       -1.43      3.76 o 
   2 -11   2       33.47       33.39      5.09 o 
   3 -11   2        3.85        0.94      3.26 o 
   4 -11   2       33.81       39.08      5.24 o 
   5 -11   2        1.39        5.74      2.62 o 
   6 -11   2        0.32        3.96      1.83 o 
   7 -11   2       10.43       10.39      3.91 o 
  -3 -10   2        1.33        4.60      3.41 o 
  -2 -10   2        0.13       -3.61      3.61 o 
  -1 -10   2       29.39       33.59      4.85 o 
   0 -10   2      234.51      241.53     26.61 o 
   1 -10   2       21.78       25.08      5.44 o 
   2 -10   2       14.58       16.12      3.91 o 
   3 -10   2        0.03        3.21      2.87 o 
   4 -10   2       11.05        7.37      3.76 o 
   5 -10   2       12.49       16.12      4.06 o 
   6 -10   2        2.25        2.67      3.07 o 
   7 -10   2       78.90       90.80      8.02 o 
   8 -10   2        0.03       -4.05      4.05 o 
   9 -10   2       17.83       18.10      4.75 o 
  -5  -9   2        3.52        6.97      3.26 o 
  -4  -9   2        2.32        0.99      3.66 o 
  -3  -9   2        5.24        0.89      3.36 o 
  -2  -9   2        4.32        6.63      2.82 o 
  -1  -9   2      584.31      604.93     17.15 o 
   0  -9   2       24.97       31.31      3.41 o 
   1  -9   2       58.05       60.56      5.74 o 
   2  -9   2       28.49       23.35      4.55 o 
   3  -9   2        1.85        3.51      2.23 o 
   4  -9   2       61.27       52.60      5.39 o 
   5  -9   2       33.56       35.07      4.50 o 
   6  -9   2       12.90       14.05      3.36 o 
   7  -9   2       55.85       60.85      5.84 o 
   8  -9   2       37.03       28.59      5.14 o 
   9  -9   2        2.55       -2.57      4.01 o 
  -6  -8   2        0.43        5.24      3.07 o 
  -5  -8   2       23.65       23.20      4.50 o 
  -4  -8   2       23.89       19.69      4.01 o 
  -3  -8   2       46.31       38.14      5.15 o 
  -2  -8   2      123.81      127.94      7.72 o 
  -1  -8   2       44.70       45.07      5.24 o 
   0  -8   2      163.78      183.40      5.99 o 
   1  -8   2       16.31       14.79      3.17 o 
   2  -8   2       15.11       14.94      3.36 o 
   3  -8   2        2.31        0.59      2.13 o 
   4  -8   2        0.00        0.94      2.52 o 
   5  -8   2        1.56        2.32      2.32 o 
   6  -8   2       87.92       93.34      6.48 o 
   7  -8   2       71.85       79.37      6.19 o 
   8  -8   2       78.85       75.61      7.32 o 
   9  -8   2       39.41       50.31      5.59 o 
  10  -8   2        6.51        9.15      3.16 o 
  -7  -7   2        6.22        2.08      4.20 o 
  -6  -7   2       22.19       15.43      4.20 o 
  -5  -7   2      138.46      136.26      8.57 o 
  -4  -7   2       29.87       23.54      4.60 o 
  -3  -7   2        4.23        1.68      2.42 o 
  -2  -7   2        1.45        4.25      1.88 o 
  -1  -7   2        0.77        2.52      1.29 o 
   0  -7   2      197.02      205.98      9.20 o 
   1  -7   2       41.77       29.24      3.27 o 
   2  -7   2      116.32      121.19      6.04 o 
   3  -7   2       19.93       19.88      2.77 o 
   4  -7   2        6.63        8.60      2.82 o 
   5  -7   2      167.43      170.28      7.88 o 
   6  -7   2        7.80        9.59      3.41 o 
   7  -7   2      310.53      301.97     11.95 o 
   8  -7   2      365.31      354.94     13.64 o 
   9  -7   2        9.42       15.68      4.01 o 
  10  -7   2       25.13       31.01      5.24 o 
  -8  -6   2        2.03       -1.09      3.12 o 
  -7  -6   2        0.84       -3.02      3.02 o 
  -6  -6   2       28.74       33.29      4.25 o 
  -5  -6   2       23.66       19.09      3.66 o 
  -4  -6   2       28.27       25.62      3.56 o 
  -3  -6   2      190.66      186.70      8.47 o 
  -2  -6   2        3.95        2.32      1.83 o 
  -1  -6   2       16.49       15.14      2.72 o 
   0  -6   2      111.08       99.50      3.57 o 
   1  -6   2       72.98      105.84      5.25 o 
   2  -6   2      906.48     1062.83     15.99 o 
   3  -6   2      264.64      286.46      8.49 o 
   4  -6   2        0.54       -0.99      1.83 o 
   5  -6   2       31.38       25.28      3.51 o 
   6  -6   2      499.47      482.39     13.33 o 
   7  -6   2      109.39      111.24      7.38 o 
   8  -6   2       12.73        9.79      3.51 o 
   9  -6   2        1.51        2.23      2.37 o 
  10  -6   2        1.34        9.54      3.96 o 
  -8  -5   2        3.98        3.86      3.21 o 
  -7  -5   2        1.15        2.97      2.57 o 
  -6  -5   2        3.47        9.25      3.02 o 
  -5  -5   2        0.44        0.00      2.37 o 
  -4  -5   2        0.08        4.50      1.63 o 
  -3  -5   2      648.30      659.05     13.82 o 
  -2  -5   2      253.59      322.79      8.98 o 
  -1  -5   2        1.25       -0.40      1.43 o 
   0  -5   2        3.23        2.21      0.98 o 
   1  -5   2     1019.93     1214.23     14.96 o 
   2  -5   2       84.34       87.61      4.26 o 
   3  -5   2       35.02       48.83      3.56 o 
   4  -5   2       59.36       58.10      4.21 o 
   5  -5   2        1.39        4.50      1.63 o 
   6  -5   2      737.73      716.23     15.56 o 
   7  -5   2       55.40       72.54      5.84 o 
   8  -5   2       15.24       15.58      3.36 o 
   9  -5   2        0.13       -3.02      3.02 o 
  10  -5   2       59.58       64.51      6.73 o 
  -9  -4   2        1.70        5.04      2.92 o 
  -8  -4   2        0.69        2.23      1.83 o 
  -7  -4   2        6.64        6.48      2.77 o 
  -6  -4   2       11.92       10.24      3.17 o 
  -5  -4   2       57.57       59.08      4.80 o 
  -4  -4   2      164.58      171.03      7.29 o 
  -3  -4   2      467.92      596.62     12.00 o 
  -2  -4   2        3.66        3.46      1.24 o 
  -1  -4   2      257.93      251.59      6.51 o 
   0  -4   2      169.68      205.12      3.95 o 
   1  -4   2     1114.71     1311.20     13.83 o 
   2  -4   2      848.82      995.14     12.48 o 
   3  -4   2        7.42        3.91      1.53 o 
   4  -4   2       44.54       41.22      3.32 o 
   5  -4   2       56.49       43.55      3.66 o 
   6  -4   2       75.50       73.05      5.25 o 
   7  -4   2       41.89       48.48      4.60 o 
   8  -4   2       64.66       50.67      5.24 o 
   9  -4   2        6.22        6.08      3.56 o 
  10  -4   2       57.68       56.05      6.43 o 
 -10  -3   2        2.39       -1.58      4.05 o 
  -9  -3   2       12.34       16.32      3.76 o 
  -8  -3   2        1.89        0.00      2.62 o 
  -7  -3   2      574.72      551.96     16.17 o 
  -6  -3   2        0.17        1.48      2.37 o 
  -5  -3   2      112.19      132.77      6.59 o 
  -4  -3   2      307.83      321.85      8.94 o 
  -3  -3   2      255.73      253.28      7.15 o 
  -2  -3   2        0.63        0.30      1.38 o 
  -1  -3   2        0.65        0.10      1.19 o 
   0  -3   2      436.30      419.46      6.23 o 
   1  -3   2      204.39      191.72      4.67 o 
   2  -3   2      529.02      570.66      8.66 o 
   3  -3   2      242.83      289.84      7.01 o 
   4  -3   2       66.79       80.89      4.41 o 
   5  -3   2       27.57       30.87      3.36 o 
   6  -3   2        0.17       -2.08      2.08 o 
   7  -3   2        1.37       -1.29      2.67 o 
   8  -3   2       16.77       14.34      3.61 o 
   9  -3   2       43.32       36.71      5.00 o 
  10  -3   2       30.74       28.64      5.29 o 
 -10  -2   2        5.72        6.53      3.31 o 
  -9  -2   2       51.75       56.15      5.59 o 
  -8  -2   2       31.45       26.56      4.95 o 
  -7  -2   2       25.15       20.38      3.71 o 
  -6  -2   2       50.79       43.15      4.11 o 
  -5  -2   2      182.12      188.80      7.09 o 
  -4  -2   2      536.17      520.07     10.58 o 
  -3  -2   2       61.79       65.11      3.47 o 
  -2  -2   2       17.00       19.44      1.88 o 
  -1  -2   2      839.43      799.79      8.55 o 
   0  -2   2     1395.79     1424.05     20.47 o 
   1  -2   2      298.38      321.53      5.39 o 
   2  -2   2        1.29        1.04      1.14 o 
   3  -2   2        4.71        7.27      1.34 o 
   4  -2   2       84.34       85.77      4.26 o 
   5  -2   2      148.14      168.83      6.79 o 
   6  -2   2      259.12      252.64      9.28 o 
   7  -2   2       55.81       54.67      5.10 o 
   8  -2   2        1.04        1.14      2.23 o 
   9  -2   2        0.29       -0.45      2.87 o 
  10  -2   2        0.00        3.61      3.81 o 
 -11  -1   2        9.62        7.07      4.45 o 
 -10  -1   2       21.19       16.62      4.30 o 
  -9  -1   2        0.17        0.00      2.67 o 
  -8  -1   2       15.03       16.47      3.51 o 
  -7  -1   2       19.59       19.29      3.76 o 
  -6  -1   2       38.08       34.78      3.51 o 
  -5  -1   2       35.42       20.53      2.72 o 
  -4  -1   2        5.98       -0.64      1.58 o 
  -3  -1   2      381.05      377.84      7.14 o 
  -2  -1   2     3787.96     3205.65     74.90 o 
  -1  -1   2     1482.47     1417.62     10.11 o 
   0  -1   2     2482.24     2316.91     38.02 o 
   1  -1   2      135.79      145.38      3.63 o 
   2  -1   2      265.01      309.94      6.17 o 
   3  -1   2      995.34      974.60     13.01 o 
   4  -1   2     2736.32     2848.13     25.07 o 
   5  -1   2       23.69       13.95      2.62 o 
   6  -1   2       12.47        7.52      2.87 o 
   7  -1   2       30.54       30.52      4.01 o 
   8  -1   2       87.02       83.49      7.13 o 
   9  -1   2        4.22        5.09      3.41 o 
  10  -1   2        5.08       10.14      4.15 o 
 -11   0   2       51.23       59.56      7.47 o 
 -10   0   2       38.75       37.69      4.95 o 
  -9   0   2        0.41        0.79      2.77 o 
  -8   0   2       36.94       33.05      3.71 o 
  -7   0   2       46.64       47.25      4.26 o 
  -6   0   2        0.09        1.19      1.58 o 
  -5   0   2      358.63      349.30      8.75 o 
  -4   0   2     1407.06     1399.21     15.21 o 
  -3   0   2      568.26      565.77      8.33 o 
  -2   0   2    16424.84    16733.45    190.65 o 
  -1   0   2      104.51       99.15      2.78 o 
   0   0   2     7182.65     6940.98     75.37 o 
   1   0   2     2055.11     1912.80     14.32 o 
   2   0   2        9.03        7.32      1.24 o 
   3   0   2       16.10       18.45      2.28 o 
   4   0   2       73.91       87.97      5.00 o 
   5   0   2        0.45        1.83      1.58 o 
   6   0   2       82.72       77.46      5.69 o 
   7   0   2       29.07       30.17      4.15 o 
   8   0   2        1.37        2.13      2.72 o 
   9   0   2        2.71        1.48      3.51 o 
 -11   1   2       15.24       22.30      4.55 o 
 -10   1   2        0.30        1.78      2.08 o 
  -9   1   2       71.88       65.67      6.28 o 
  -8   1   2        0.00       -0.35      2.08 o 
  -7   1   2       38.36       45.17      3.76 o 
  -6   1   2        0.05       -0.89      1.38 o 
  -5   1   2      734.77      742.73     12.77 o 
  -4   1   2       68.41       66.36      3.42 o 
  -3   1   2     4391.63     3857.57     94.51 o 
  -2   1   2    10072.52     9559.07    144.36 o 
  -1   1   2     5371.00     5064.78     96.55 o 
   0   1   2     7196.38     7190.34    148.67 o 
   1   1   2      990.48      946.58     11.34 o 
   2   1   2     1255.41     1330.17     15.10 o 
   3   1   2      502.05      466.17     10.52 o 
   4   1   2       22.86       29.28      3.26 o 
   5   1   2       51.18       53.49      4.40 o 
   6   1   2      519.76      541.34     14.92 o 
   7   1   2        0.36        0.79      2.77 o 
   8   1   2        1.43        1.83      2.62 o 
   9   1   2        9.23        0.00      4.20 o 
 -11   2   2        2.38        4.50      2.87 o 
 -10   2   2       49.25       42.89      5.44 o 
  -9   2   2        2.04        0.74      3.21 o 
  -8   2   2        0.24       -1.63      2.27 o 
  -7   2   2       18.83       19.44      2.77 o 
  -6   2   2        9.81       11.97      1.83 o 
  -5   2   2      285.76      280.25      7.90 o 
  -4   2   2      261.59      236.46      6.56 o 
  -3   2   2     1377.28     1310.71     14.01 o 
  -2   2   2      213.03      230.96      5.52 o 
  -1   2   2      388.17      398.62      7.24 o 
   0   2   2       75.19       78.52      4.24 o 
   1   2   2       79.05       79.29      4.01 o 
   2   2   2      104.64      101.25      4.85 o 
   3   2   2       61.34       60.33      4.31 o 
   4   2   2       24.66       21.91      3.46 o 
   5   2   2       80.09       66.07      5.05 o 
   6   2   2        8.47        7.71      3.07 o 
   7   2   2      263.40      259.38     12.14 o 
   8   2   2        0.00       -1.48      3.26 o 
 -11   3   2        5.15        5.44      3.61 o 
 -10   3   2       17.94       16.42      3.41 o 
  -9   3   2       56.08       48.59      5.59 o 
  -8   3   2        7.60        6.18      1.98 o 
  -7   3   2        9.66       13.20      2.67 o 
  -6   3   2        8.50       12.12      2.08 o 
  -5   3   2      489.89      486.13     10.76 o 
  -4   3   2        3.65        1.09      1.24 o 
  -3   3   2     1009.00      965.03     13.25 o 
  -2   3   2     1271.97     1374.00     15.31 o 
  -1   3   2       65.63       62.09      3.37 o 
   0   3   2      599.53      627.54     39.31 o 
   1   3   2        0.35        0.79      1.34 o 
   2   3   2        2.82        7.42      1.88 o 
   3   3   2        0.83        0.54      1.63 o 
   4   3   2       77.87       75.48      5.35 o 
   5   3   2       41.61       49.27      5.19 o 
   6   3   2      125.20      121.29      8.32 o 
   7   3   2        2.51       -4.25      4.25 o 
   8   3   2        0.02       -4.01      4.01 o 
 -11   4   2        3.09        5.49      3.16 o 
 -10   4   2        0.75       -0.45      2.82 o 
  -9   4   2       19.24       15.83      3.66 o 
  -8   4   2       13.05       11.18      2.42 o 
  -7   4   2        3.90        0.00      2.08 o 
  -6   4   2        1.03        1.83      2.23 o 
  -5   4   2       27.33       33.39      3.12 o 
  -4   4   2      163.24      189.17      6.84 o 
  -3   4   2       11.00        6.28      1.88 o 
  -2   4   2      183.23      188.52      6.40 o 
  -1   4   2      960.32     1061.96     15.36 o 
   0   4   2        4.06       12.03      1.54 o 
   1   4   2       23.42       29.58      3.17 o 
   2   4   2      735.77      714.78     15.52 o 
   3   4   2       37.00       37.10      4.16 o 
   4   4   2       12.70       16.67      3.51 o 
   5   4   2        0.06       -2.97      2.97 o 
   6   4   2       31.73       26.56      5.14 o 
   7   4   2       69.79       77.63      7.42 o 
 -11   5   2        0.04        8.16      2.97 o 
 -10   5   2       13.16       15.38      3.81 o 
  -9   5   2       14.15       13.25      3.36 o 
  -8   5   2        2.96        7.52      2.37 o 
  -7   5   2       31.82       32.20      3.96 o 
  -6   5   2       24.69       32.70      3.71 o 
  -5   5   2       40.06       41.66      3.91 o 
  -4   5   2       25.27       27.85      2.92 o 
  -3   5   2      246.16      298.85      8.93 o 
  -2   5   2      341.20      350.46      9.64 o 
  -1   5   2        2.97        8.95      2.08 o 
   0   5   2      292.70      343.84     13.95 o 
   1   5   2       36.79       42.99      4.16 o 
   2   5   2       10.31       10.98      2.97 o 
   3   5   2        2.13        2.82      2.47 o 
   4   5   2       32.09       30.77      4.75 o 
   5   5   2        2.05        3.56      1.98 o 
   6   5   2       36.22       35.52      5.59 o 
 -11   6   2        4.97        6.33      3.86 o 
 -10   6   2        0.17        0.00      2.57 o 
  -9   6   2        0.20        0.00      2.57 o 
  -8   6   2       12.88       14.94      3.46 o 
  -7   6   2       47.61       54.62      5.74 o 
  -6   6   2      231.24      242.32      9.62 o 
  -5   6   2       33.42       31.91      4.01 o 
  -4   6   2       58.88       49.19      4.45 o 
  -3   6   2      225.89      227.64      8.93 o 
  -2   6   2       34.51       38.98      3.76 o 
  -1   6   2       31.71       33.39      3.56 o 
   0   6   2       40.00       41.23      5.24 o 
   1   6   2       30.21       35.66      4.60 o 
   2   6   2        3.93        8.75      3.12 o 
   3   6   2       28.24       27.06      4.45 o 
   4   6   2        0.01       -1.78      2.97 o 
   5   6   2        2.69        0.99      3.76 o 
 -10   7   2        0.34        5.98      2.72 o 
  -9   7   2        1.17       -3.56      3.56 o 
  -8   7   2       19.16       19.09      4.40 o 
  -7   7   2      316.64      339.86     12.45 o 
  -6   7   2       61.02       56.90      5.49 o 
  -5   7   2        9.54       11.23      3.46 o 
  -4   7   2        3.78        4.60      2.03 o 
  -3   7   2       28.72       37.15      4.50 o 
  -2   7   2       50.98       58.53      5.10 o 
  -1   7   2        3.92       -1.04      2.32 o 
   0   7   2        0.39       -1.66      1.66 o 
   1   7   2        3.50       -1.93      3.31 o 
   2   7   2       33.80       29.93      4.60 o 
   3   7   2        4.91        3.21      3.02 o 
   4   7   2        0.09       -2.52      3.56 o 
 -10   8   2        2.48        3.16      3.16 o 
  -9   8   2       14.27       17.11      4.45 o 
  -8   8   2       22.55       17.21      4.20 o 
  -7   8   2       77.12       71.31      6.98 o 
  -6   8   2        3.59        3.61      2.72 o 
  -5   8   2       70.95       70.46      6.04 o 
  -4   8   2       17.76       15.18      4.20 o 
  -3   8   2       45.44       48.09      5.10 o 
  -2   8   2       22.26       20.03      3.76 o 
  -1   8   2       91.91       90.32      7.03 o 
   0   8   2      185.34      211.80     22.59 o 
   1   8   2       29.75       36.75      5.09 o 
   2   8   2       24.97       13.06      4.35 o 
   3   8   2        0.14       -2.08      3.71 o 
  -9   9   2        6.31        6.92      3.71 o 
  -8   9   2        0.75        1.48      2.87 o 
  -7   9   2        8.27        5.19      4.30 o 
  -6   9   2       25.21       29.38      4.80 o 
  -5   9   2       34.08       37.84      5.34 o 
  -4   9   2       62.72       70.01      6.98 o 
  -3   9   2        1.81        2.18      2.32 o 
  -2   9   2       10.18        8.90      4.01 o 
  -1   9   2        5.92        5.98      3.96 o 
   0   9   2       25.94       22.75      6.31 o 
   1   9   2        3.52       -1.53      4.25 o 
  -8  10   2        1.27        1.63      3.66 o 
  -7  10   2        0.21        1.58      3.26 o 
  -6  10   2        3.00        0.49      3.76 o 
  -5  10   2        0.79        1.48      3.36 o 
  -4  10   2       92.32       95.21      8.31 o 
  -3  10   2        1.55        6.48      2.77 o 
  -2  10   2        0.67       -3.07      3.76 o 
  -1  10   2        3.45       10.58      3.96 o 
   0 -12   3        1.36        0.93      2.22 o 
   1 -12   3        1.26       -3.66      4.20 o 
   2 -12   3        0.22        3.56      2.87 o 
   3 -12   3       19.33       22.90      4.40 o 
   4 -12   3       65.51       68.38      6.68 o 
   5 -12   3        5.72        2.62      4.06 o 
   6 -12   3        1.38        2.72      2.92 o 
  -2 -11   3       29.79       21.86      5.39 o 
  -1 -11   3       11.42       14.74      3.61 o 
   0 -11   3        4.89        5.86      4.72 o 
   1 -11   3       24.38       31.01      4.80 o 
   2 -11   3       10.12       12.12      4.35 o 
   3 -11   3        2.82        5.84      3.12 o 
   4 -11   3       28.68       33.29      4.75 o 
   5 -11   3       29.26       29.13      5.34 o 
   6 -11   3       15.26       13.25      4.06 o 
   7 -11   3       14.21       15.03      3.76 o 
  -4 -10   3        2.11        1.04      3.51 o 
  -3 -10   3        0.06        1.48      2.82 o 
  -2 -10   3       14.74       14.99      4.40 o 
  -1 -10   3       72.45       79.32      7.27 o 
   0 -10   3      389.70      381.55     10.60 o 
   1 -10   3        8.10        2.77      3.41 o 
   2 -10   3       65.72       61.55      5.94 o 
   3 -10   3        3.20        2.77      2.57 o 
   4 -10   3       45.28       39.58      4.80 o 
   5 -10   3        6.74        7.17      3.41 o 
   6 -10   3        0.12       -1.78      3.12 o 
   7 -10   3       32.71       37.99      5.64 o 
   8 -10   3        4.02        5.14      4.10 o 
  -5  -9   3        3.46       -3.26      3.26 o 
  -4  -9   3        1.42        0.45      3.07 o 
  -3  -9   3        2.31        3.41      3.51 o 
  -2  -9   3       44.22       39.13      5.54 o 
  -1  -9   3      343.42      334.06     12.85 o 
   0  -9   3      403.41      424.38      9.60 o 
   1  -9   3       88.82       97.41      6.58 o 
   2  -9   3        0.64        4.05      1.68 o 
   3  -9   3       44.73       38.29      4.45 o 
   4  -9   3        0.05        1.78      2.87 o 
   5  -9   3       31.07       29.04      4.50 o 
   6  -9   3       55.52       60.16      5.84 o 
   7  -9   3        0.41        0.45      2.67 o 
   8  -9   3       33.14       30.52      4.65 o 
   9  -9   3       10.86        7.86      4.35 o 
  -6  -8   3       10.92       17.46      3.86 o 
  -5  -8   3       15.81       15.28      3.76 o 
  -4  -8   3       85.78       83.44      6.63 o 
  -3  -8   3       18.92       21.86      4.25 o 
  -2  -8   3       11.39       21.76      3.41 o 
  -1  -8   3      956.96      940.21     18.99 o 
   0  -8   3        6.98        9.15      3.78 o 
   1  -8   3       69.92       74.04      5.49 o 
   2  -8   3        9.09        7.62      2.32 o 
   3  -8   3       24.58       19.29      3.36 o 
   4  -8   3       60.87       59.23      5.15 o 
   5  -8   3        5.22        8.16      2.18 o 
   6  -8   3        4.01        8.51      2.52 o 
   7  -8   3        6.74       12.17      2.62 o 
   8  -8   3        7.99       13.01      3.26 o 
   9  -8   3        8.64        4.01      4.10 o 
  -7  -7   3       46.23       51.89      6.28 o 
  -6  -7   3       44.37       43.14      4.90 o 
  -5  -7   3       35.37       40.46      5.24 o 
  -4  -7   3       26.57       26.96      4.40 o 
  -3  -7   3       17.20       13.40      3.51 o 
  -2  -7   3       86.57       95.98      5.99 o 
  -1  -7   3       98.93      124.12      6.24 o 
   0  -7   3      303.84      285.70      8.86 o 
   1  -7   3       53.98       50.33      4.06 o 
   2  -7   3       25.41       27.70      3.17 o 
   3  -7   3       30.39       23.15      3.46 o 
   4  -7   3        0.41       -1.14      1.58 o 
   5  -7   3        0.90       -1.53      2.03 o 
   6  -7   3      441.93      461.29     13.96 o 
   7  -7   3      212.87      227.93     10.75 o 
   8  -7   3      211.66      194.70     11.30 o 
   9  -7   3       46.50       48.33      5.84 o 
  10  -7   3        1.30        5.34      3.12 o 
  -8  -6   3        0.04        0.99      2.87 o 
  -7  -6   3       27.98       27.35      5.05 o 
  -6  -6   3        1.64        0.79      2.23 o 
  -5  -6   3        0.07        0.00      2.27 o 
  -4  -6   3        2.71        5.54      1.83 o 
  -3  -6   3        3.86        4.65      1.88 o 
  -2  -6   3        4.95        3.41      1.53 o 
  -1  -6   3       25.25       41.16      3.61 o 
   0  -6   3       10.00       13.33      1.54 o 
   1  -6   3      993.23     1065.64     15.81 o 
   2  -6   3        5.47        3.86      1.83 o 
   3  -6   3       76.05       87.77      4.90 o 
   4  -6   3       34.73       43.78      3.81 o 
   5  -6   3       48.01       46.16      4.26 o 
   6  -6   3      401.28      411.62     12.76 o 
   7  -6   3       21.55       19.19      4.15 o 
   8  -6   3        1.69        0.00      2.82 o 
   9  -6   3       17.45       19.54      4.10 o 
  10  -6   3        0.07       -1.04      3.07 o 
  -9  -5   3        1.37        5.24      3.31 o 
  -8  -5   3        8.66       16.12      3.71 o 
  -7  -5   3       39.52       42.39      5.29 o 
  -6  -5   3       84.49       83.59      6.48 o 
  -5  -5   3      114.85      116.31      6.68 o 
  -4  -5   3       14.26       14.15      2.92 o 
  -3  -5   3      131.93      157.44      6.64 o 
  -2  -5   3      420.11      469.39     10.75 o 
  -1  -5   3       17.44       19.59      2.28 o 
   0  -5   3       58.85       50.26      2.31 o 
   1  -5   3      255.92      293.14      7.50 o 
   2  -5   3     1611.85     1907.67     19.50 o 
   3  -5   3      123.46      111.67      5.10 o 
   4  -5   3      137.56      150.72      6.34 o 
   5  -5   3       34.28       34.18      3.86 o 
   6  -5   3       30.00       23.79      4.01 o 
   7  -5   3        3.81        7.71      2.37 o 
   8  -5   3       13.27       17.71      3.46 o 
   9  -5   3        1.49        1.38      2.87 o 
  10  -5   3        9.06       15.68      4.25 o 
  -9  -4   3        1.67        3.86      2.18 o 
  -8  -4   3       14.66       15.18      4.25 o 
  -7  -4   3       82.15       89.63      6.33 o 
  -6  -4   3      114.77      117.64      7.28 o 
  -5  -4   3       35.48       36.46      3.71 o 
  -4  -4   3       51.62       60.08      4.31 o 
  -3  -4   3       18.47       15.88      2.32 o 
  -2  -4   3      111.27      108.57      4.91 o 
  -1  -4   3      636.43      731.04     11.17 o 
   0  -4   3      401.13      380.45     11.67 o 
   1  -4   3      337.60      389.59      7.72 o 
   2  -4   3       14.43        9.30      1.68 o 
   3  -4   3      338.95      408.31      9.10 o 
   4  -4   3      414.18      452.54     10.45 o 
   5  -4   3       34.78       28.00      3.27 o 
   6  -4   3      118.49      105.52      6.73 o 
   7  -4   3       24.17       23.54      3.81 o 
   8  -4   3        0.41       -2.82      2.92 o 
   9  -4   3        5.69        9.20      3.07 o 
  10  -4   3        2.43       -1.58      3.02 o 
 -10  -3   3        3.58        4.10      3.16 o 
  -9  -3   3        8.85       13.45      3.46 o 
  -8  -3   3      152.54      142.92      8.42 o 
  -7  -3   3      169.88      163.28      8.37 o 
  -6  -3   3       39.53       35.52      4.55 o 
  -5  -3   3      104.05       95.38      5.45 o 
  -4  -3   3      193.75      216.96      7.29 o 
  -3  -3   3     1591.87     1750.14     18.07 o 
  -2  -3   3       35.24       40.88      2.77 o 
  -1  -3   3        0.05        0.00      0.94 o 
   0  -3   3       80.19      106.64      2.65 o 
   1  -3   3      628.33      687.82      9.49 o 
   2  -3   3       32.02       42.16      2.82 o 
   3  -3   3       45.93       40.43      2.97 o 
   4  -3   3      950.95      977.34     15.40 o 
   5  -3   3       43.14       41.12      3.81 o 
   6  -3   3        0.01        0.00      1.93 o 
   7  -3   3        8.32       11.18      3.02 o 
   8  -3   3       90.78       77.85      7.03 o 
   9  -3   3       39.86       35.96      5.69 o 
  10  -3   3        1.55       -3.86      3.86 o 
 -10  -2   3        8.40       15.48      2.97 o 
  -9  -2   3       69.67       78.87      7.08 o 
  -8  -2   3        9.09       19.49      3.86 o 
  -7  -2   3        4.40        6.77      2.32 o 
  -6  -2   3      132.37      106.74      5.89 o 
  -5  -2   3      281.78      249.87      8.49 o 
  -4  -2   3        1.96        4.06      1.53 o 
  -3  -2   3       45.49       44.85      2.97 o 
  -2  -2   3      225.25      224.98      5.42 o 
  -1  -2   3      231.71      174.13      4.43 o 
   0  -2   3      138.35      146.77      4.10 o 
   1  -2   3       86.72       77.52      3.17 o 
   2  -2   3      212.15      187.68      5.46 o 
   3  -2   3      165.68      184.40      6.20 o 
   4  -2   3      191.88      180.36      6.94 o 
   5  -2   3        0.67       -0.49      1.73 o 
   6  -2   3       20.99       21.42      3.17 o 
   7  -2   3       82.74       90.07      6.63 o 
   8  -2   3       74.12       75.51      6.38 o 
   9  -2   3       49.63       51.00      6.18 o 
 -11  -1   3       35.79       42.74      6.13 o 
 -10  -1   3       13.72       15.18      3.81 o 
  -9  -1   3        0.11       -1.19      3.16 o 
  -8  -1   3      375.20      381.75     12.61 o 
  -7  -1   3      322.92      351.87     11.37 o 
  -6  -1   3        0.00       -1.68      1.78 o 
  -5  -1   3      203.55      222.35      7.19 o 
  -4  -1   3       81.28       52.80      3.27 o 
  -3  -1   3      479.60      523.37      8.70 o 
  -2  -1   3      993.13      950.51     10.42 o 
  -1  -1   3      413.63      345.37      5.96 o 
   0  -1   3     3059.95     3018.80     92.55 o 
   1  -1   3      483.86      448.36      7.61 o 
   2  -1   3        2.54        3.12      1.38 o 
   3  -1   3      109.80      119.69      5.25 o 
   4  -1   3       60.72       67.21      4.65 o 
   5  -1   3        9.60       14.64      2.27 o 
   6  -1   3       33.01       35.91      4.16 o 
   7  -1   3        4.34        0.00      2.77 o 
   8  -1   3        2.50        1.73      3.12 o 
   9  -1   3       14.08       16.57      4.50 o 
 -11   0   3       32.29       34.57      4.70 o 
 -10   0   3       29.47       36.26      4.70 o 
  -9   0   3       12.39       15.68      3.71 o 
  -8   0   3        0.99        3.91      1.78 o 
  -7   0   3        4.37        5.24      2.08 o 
  -6   0   3        7.77       12.07      2.32 o 
  -5   0   3        5.91        0.94      1.63 o 
  -4   0   3      438.97      418.97      8.73 o 
  -3   0   3     3689.73     3540.85     22.85 o 
  -2   0   3       29.16       33.41      2.33 o 
  -1   0   3     6626.42     6054.86    113.38 o 
   0   0   3     7843.79     7773.29     95.95 o 
   1   0   3       30.70       22.27      2.13 o 
   2   0   3      155.92      124.08      5.06 o 
   3   0   3       12.14       10.73      2.57 o 
   4   0   3       18.49       13.21      2.92 o 
   5   0   3        7.95       13.11      2.62 o 
   6   0   3       70.37       78.48      5.84 o 
   7   0   3        0.25        4.40      1.93 o 
   8   0   3        0.28        1.38      2.67 o 
   9   0   3        2.34        0.00      3.91 o 
 -11   1   3       11.08       17.36      3.61 o 
 -10   1   3       14.48        9.50      3.46 o 
  -9   1   3       26.29       24.63      4.11 o 
  -8   1   3       53.11       57.74      4.95 o 
  -7   1   3        0.63       -0.84      1.68 o 
  -6   1   3        5.32        8.06      1.68 o 
  -5   1   3        3.16        5.04      1.83 o 
  -4   1   3      239.57      216.49      6.31 o 
  -3   1   3     1442.50     1352.48     14.38 o 
  -2   1   3      706.19      674.22      9.56 o 
  -1   1   3     4220.11     4104.12    100.46 o 
   0   1   3      265.27      237.90     10.92 o 
   1   1   3      114.89      109.13      4.56 o 
   2   1   3       29.78       36.07      2.97 o 
   3   1   3       80.60       78.86      5.05 o 
   4   1   3        4.74        8.41      1.88 o 
   5   1   3        2.91        4.80      2.52 o 
   6   1   3       50.74       62.34      5.29 o 
   7   1   3       30.55       27.45      4.65 o 
   8   1   3        0.35       -3.46      3.61 o 
 -11   2   3        8.20       11.72      3.81 o 
 -10   2   3       57.61       65.90      5.59 o 
  -9   2   3       10.83       11.18      2.87 o 
  -8   2   3      115.63      108.83      7.33 o 
  -7   2   3       54.77       54.58      4.70 o 
  -6   2   3        0.60        1.43      0.99 o 
  -5   2   3      388.66      413.31      9.90 o 
  -4   2   3      184.94      208.81      6.50 o 
  -3   2   3      398.03      362.37      8.07 o 
  -2   2   3      293.78      225.39      6.27 o 
  -1   2   3      150.94      190.66      5.75 o 
   0   2   3      513.88      528.74      7.34 o 
   1   2   3      225.03      217.29      7.20 o 
   2   2   3      404.76      393.02     10.44 o 
   3   2   3      111.72      101.57      5.84 o 
   4   2   3      121.43      110.23      6.64 o 
   5   2   3       13.69        8.46      2.87 o 
   6   2   3        2.37        2.03      2.77 o 
   7   2   3        0.45        0.45      3.46 o 
   8   2   3        3.71        3.71      3.71 o 
 -11   3   3        0.01       -3.66      3.66 o 
 -10   3   3       26.31       31.85      5.09 o 
  -9   3   3        5.12        4.50      2.92 o 
  -8   3   3        1.56        3.31      2.08 o 
  -7   3   3       64.39       74.43      5.54 o 
  -6   3   3       12.67       13.11      2.62 o 
  -5   3   3      673.21      727.00     13.73 o 
  -4   3   3        1.41        3.41      1.83 o 
  -3   3   3       30.62       31.42      2.82 o 
  -2   3   3       74.36       95.91      4.90 o 
  -1   3   3      443.33      463.68     10.11 o 
   0   3   3       25.51       28.68      3.31 o 
   1   3   3       69.20       62.17      4.26 o 
   2   3   3        5.66        7.86      2.03 o 
   3   3   3       54.78       41.96      4.40 o 
   4   3   3       63.90       53.19      5.15 o 
   5   3   3       28.26       32.94      4.60 o 
   6   3   3       18.21       20.13      4.01 o 
   7   3   3       19.18       15.23      5.00 o 
 -11   4   3       10.30        8.46      4.01 o 
 -10   4   3       27.47       18.50      3.76 o 
  -9   4   3       25.06       19.88      3.86 o 
  -8   4   3       54.29       47.99      4.70 o 
  -7   4   3       27.70       28.54      3.71 o 
  -6   4   3       77.42       68.50      4.95 o 
  -5   4   3      182.12      193.22      7.73 o 
  -4   4   3       69.31       67.61      4.31 o 
  -3   4   3       28.38       44.87      3.76 o 
  -2   4   3        9.61        7.12      2.32 o 
  -1   4   3      123.88      121.81      5.80 o 
   0   4   3        4.67        3.59      1.61 o 
   1   4   3        7.60        5.19      2.32 o 
   2   4   3        0.00        2.13      1.83 o 
   3   4   3        0.27        2.42      1.93 o 
   4   4   3       50.97       56.99      5.24 o 
   5   4   3        1.76        3.07      3.41 o 
   6   4   3      118.24      141.46     10.20 o 
 -11   5   3        3.31        8.16      2.97 o 
 -10   5   3        0.63        4.55      2.67 o 
  -9   5   3        0.01        1.63      2.57 o 
  -8   5   3       11.69       14.34      3.17 o 
  -7   5   3        0.23        1.98      1.98 o 
  -6   5   3       38.53       33.15      3.81 o 
  -5   5   3        7.89       13.30      2.47 o 
  -4   5   3        0.71        3.76      1.53 o 
  -3   5   3       85.24       75.29      5.00 o 
  -2   5   3       46.39       48.64      4.26 o 
  -1   5   3        3.69        2.47      2.47 o 
   0   5   3        0.08       -0.73      1.42 o 
   1   5   3       47.00       47.79      4.70 o 
   2   5   3       14.21       12.36      3.21 o 
   3   5   3       12.93       18.45      3.46 o 
   4   5   3        7.60        2.62      3.02 o 
   5   5   3       17.05       16.17      4.40 o 
   6   5   3        0.06       -3.71      3.71 o 
 -11   6   3       10.99       13.30      4.15 o 
 -10   6   3        0.33       -1.93      2.13 o 
  -9   6   3        2.24        0.00      2.82 o 
  -8   6   3        5.62        4.75      3.21 o 
  -7   6   3      182.23      182.01      9.41 o 
  -6   6   3        0.07        3.07      2.42 o 
  -5   6   3        0.06        0.99      1.83 o 
  -4   6   3        0.35        1.88      2.18 o 
  -3   6   3       51.96       50.22      4.65 o 
  -2   6   3       49.25       57.59      4.75 o 
  -1   6   3       14.92       10.73      3.41 o 
   0   6   3       18.57       17.16      4.65 o 
   1   6   3       27.35       29.03      4.55 o 
   2   6   3        2.76        0.00      3.61 o 
   3   6   3        3.61        7.17      3.02 o 
   4   6   3        9.14        2.47      4.15 o 
   5   6   3        0.81        5.49      2.57 o 
 -10   7   3        0.16       -3.02      3.02 o 
  -9   7   3       55.74       56.05      6.18 o 
  -8   7   3      101.40       87.21      7.37 o 
  -7   7   3      293.80      326.31     12.54 o 
  -6   7   3        0.11        1.14      2.72 o 
  -5   7   3        2.91        7.66      2.08 o 
  -4   7   3        4.38        4.30      3.02 o 
  -3   7   3       28.61       30.42      4.40 o 
  -2   7   3       15.67       10.93      2.97 o 
  -1   7   3        2.73        4.15      2.03 o 
   0   7   3        0.83       -1.90      1.90 o 
   1   7   3       12.32       15.48      3.31 o 
   2   7   3        0.18       -1.38      2.92 o 
   3   7   3        0.01        6.58      3.07 o 
 -10   8   3        0.00        5.44      2.87 o 
  -9   8   3        5.25        5.04      3.41 o 
  -8   8   3        5.04        1.88      3.61 o 
  -7   8   3        1.36        5.79      3.31 o 
  -6   8   3        6.65        5.98      3.36 o 
  -5   8   3        0.20        1.68      2.18 o 
  -4   8   3       38.38       44.72      5.24 o 
  -3   8   3        0.55        2.47      2.27 o 
  -2   8   3        0.87       -0.45      2.87 o 
  -1   8   3       13.31       12.27      4.10 o 
   0   8   3       94.68       91.64     15.27 o 
   1   8   3        0.00        0.00      3.16 o 
   2   8   3        0.26        0.00      3.16 o 
  -8   9   3        4.05        6.23      3.81 o 
  -7   9   3        0.41       -0.49      4.01 o 
  -6   9   3        1.83        0.49      3.96 o 
  -5   9   3        6.77       12.21      3.71 o 
  -4   9   3        4.54        7.02      3.12 o 
  -3   9   3        7.89       13.25      3.61 o 
  -2   9   3        2.59        0.00      3.36 o 
  -1   9   3       19.43       29.18      4.55 o 
   0   9   3       15.76       10.71      2.85 o 
  -6  10   3       11.79       14.00      4.65 o 
  -5  10   3        3.90        2.67      3.16 o 
  -4  10   3        6.20        6.38      4.10 o 
  -3  10   3        8.20        9.69      3.96 o 
  -1 -12   4        0.48        2.18      3.91 o 
   0 -12   4        2.74       -0.09      4.18 o 
   1 -12   4       24.21       16.22      4.55 o 
   2 -12   4        7.37        9.49      3.71 o 
   3 -12   4        9.28       16.52      4.35 o 
   4 -12   4        5.21        6.08      3.31 o 
   5 -12   4        4.02        1.58      3.71 o 
   6 -12   4        0.26        3.81      2.72 o 
  -3 -11   4        0.14       -3.36      3.36 o 
  -2 -11   4        0.75        3.51      3.07 o 
  -1 -11   4       16.56       19.04      4.15 o 
   0 -11   4       35.12       42.95      3.90 o 
   1 -11   4       53.88       64.56      6.38 o 
   2 -11   4        0.42       -1.78      2.72 o 
   3 -11   4        1.48        2.23      3.02 o 
   4 -11   4       76.23       48.94      6.48 o 
   5 -11   4       28.11       28.19      4.60 o 
   6 -11   4       30.22       29.63      4.50 o 
   7 -11   4        0.09       -2.08      4.50 o 
  -4 -10   4       13.45       11.67      4.25 o 
  -3 -10   4        4.40        4.70      3.36 o 
  -2 -10   4        8.05        6.58      4.25 o 
  -1 -10   4        6.64        4.99      4.20 o 
   0 -10   4       11.12       13.08      4.38 o 
   1 -10   4       15.97       15.18      3.76 o 
   2 -10   4       10.12       10.04      2.87 o 
   3 -10   4      207.77      209.14     10.31 o 
   4 -10   4      110.78      107.17      7.23 o 
   5 -10   4       73.15       72.44      6.63 o 
   6 -10   4        9.68        5.84      3.71 o 
   7 -10   4       13.03        9.20      3.96 o 
   8 -10   4       21.88       29.28      4.85 o 
  -6  -9   4       16.33       18.25      4.70 o 
  -5  -9   4       36.76       35.66      5.39 o 
  -4  -9   4        2.40        8.01      2.67 o 
  -3  -9   4       28.16       27.50      4.75 o 
  -2  -9   4       13.99       16.42      4.10 o 
  -1  -9   4       59.50       59.77      6.04 o 
   0  -9   4       47.53       48.23      3.57 o 
   1  -9   4      140.36      154.86      8.42 o 
   2  -9   4       27.10       25.67      4.20 o 
   3  -9   4       18.50       24.88      3.96 o 
   4  -9   4        0.50       -3.12      3.12 o 
   5  -9   4       24.49       28.39      4.45 o 
   6  -9   4       47.96       46.65      5.34 o 
   7  -9   4        3.28        0.45      3.12 o 
   8  -9   4        3.04        5.39      2.37 o 
   9  -9   4       15.55       20.52      4.45 o 
  -7  -8   4        0.36        2.13      3.36 o 
  -6  -8   4        0.26        3.36      2.92 o 
  -5  -8   4        0.06       -1.73      2.87 o 
  -4  -8   4       13.89       13.70      3.31 o 
  -3  -8   4      214.97      221.67     10.06 o 
  -2  -8   4       42.59       43.93      4.95 o 
  -1  -8   4      685.86      669.55     16.09 o 
   0  -8   4        6.32        3.01      1.69 o 
   1  -8   4       41.08       44.38      4.30 o 
   2  -8   4        4.88        6.78      2.37 o 
   3  -8   4      102.12       97.28      6.29 o 
   4  -8   4      218.37      208.67      9.02 o 
   5  -8   4      148.39      142.33      8.02 o 
   6  -8   4        2.11       -0.40      2.62 o 
   7  -8   4        8.89        6.28      3.17 o 
   8  -8   4       40.12       31.71      6.08 o 
   9  -8   4        1.86        4.65      3.21 o 
  -8  -7   4        1.20        8.06      3.36 o 
  -7  -7   4       19.30        8.61      4.85 o 
  -6  -7   4       28.93       26.91      4.60 o 
  -5  -7   4      111.14      113.81      7.72 o 
  -4  -7   4       17.02       16.42      3.12 o 
  -3  -7   4       35.95       41.16      4.55 o 
  -2  -7   4       35.75       31.46      3.91 o 
  -1  -7   4       79.46       79.99      5.44 o 
   0  -7   4      101.89      123.17      9.11 o 
   1  -7   4        0.06        0.99      1.83 o 
   2  -7   4       12.64       19.04      2.97 o 
   3  -7   4       68.60       63.75      4.65 o 
   4  -7   4       49.37       52.15      4.21 o 
   5  -7   4      129.06      124.94      7.33 o 
   6  -7   4     1002.61      992.05     20.93 o 
   7  -7   4       34.22       34.72      5.24 o 
   8  -7   4        2.95        4.90      3.07 o 
   9  -7   4        0.06       -2.03      2.82 o 
  -8  -6   4       10.04       15.63      3.46 o 
  -7  -6   4       25.61       30.22      4.45 o 
  -6  -6   4        0.73        5.74      2.37 o 
  -5  -6   4       22.87       25.62      3.76 o 
  -4  -6   4       76.58       76.17      5.74 o 
  -3  -6   4       36.11       43.19      3.96 o 
  -2  -6   4       35.79       34.58      3.56 o 
  -1  -6   4       52.41       66.86      4.55 o 
   0  -6   4      133.33      147.68      6.76 o 
   1  -6   4       20.19       22.01      2.52 o 
   2  -6   4      125.68      128.45      5.70 o 
   3  -6   4      158.32      194.70      7.19 o 
   4  -6   4      104.10       90.56      5.45 o 
   5  -6   4      110.77      115.02      6.44 o 
   6  -6   4      283.98      276.00     11.16 o 
   7  -6   4        0.30       -0.40      2.77 o 
   8  -6   4       83.93       96.15      7.23 o 
   9  -6   4        0.01        2.47      2.03 o 
  -9  -5   4       11.25       11.13      4.90 o 
  -8  -5   4        0.21        1.34      2.32 o 
  -7  -5   4       10.67        6.23      2.97 o 
  -6  -5   4        2.35        3.07      2.13 o 
  -5  -5   4      120.58      122.76      6.98 o 
  -4  -5   4        4.76        7.52      1.53 o 
  -3  -5   4       70.55       79.05      4.75 o 
  -2  -5   4       79.88       84.86      4.56 o 
  -1  -5   4       75.56       99.42      4.85 o 
   0  -5   4       45.84       40.16      2.12 o 
   1  -5   4     1591.94     1784.47     19.04 o 
   2  -5   4     1015.16     1161.30     15.98 o 
   3  -5   4       34.47       38.34      3.66 o 
   4  -5   4       14.14       16.57      2.47 o 
   5  -5   4      118.57      135.58      7.03 o 
   6  -5   4      368.94      393.18     12.31 o 
   7  -5   4        5.05        2.62      2.92 o 
   8  -5   4       19.69       17.16      3.76 o 
   9  -5   4        0.06       -1.48      2.82 o 
 -10  -4   4        0.07       -2.67      3.51 o 
  -9  -4   4        5.25       10.73      3.61 o 
  -8  -4   4       42.78       46.15      5.44 o 
  -7  -4   4       55.80       60.31      5.59 o 
  -6  -4   4        1.77        0.00      1.98 o 
  -5  -4   4       15.40        8.70      2.37 o 
  -4  -4   4       21.42       21.62      2.82 o 
  -3  -4   4     1456.54     1684.97     19.07 o 
  -2  -4   4      109.36      107.22      4.71 o 
  -1  -4   4     1671.87     1691.76     17.50 o 
   0  -4   4      455.29      496.19      6.56 o 
   1  -4   4       19.38       25.03      2.42 o 
   2  -4   4       82.60       67.84      3.71 o 
   3  -4   4       83.92       87.69      4.60 o 
   4  -4   4      133.18      128.11      6.24 o 
   5  -4   4       19.58       15.68      3.02 o 
   6  -4   4        0.17       -0.35      2.08 o 
   7  -4   4        0.02       -2.42      2.42 o 
   8  -4   4      103.28       97.90      7.52 o 
   9  -4   4        4.96        5.44      3.36 o 
 -10  -3   4        1.23       -0.49      3.21 o 
  -9  -3   4       25.51       28.74      4.75 o 
  -8  -3   4        0.00        0.40      2.67 o 
  -7  -3   4      389.24      426.19     13.16 o 
  -6  -3   4       75.58       78.75      5.25 o 
  -5  -3   4       39.47       36.32      3.86 o 
  -4  -3   4       84.52      106.16      5.20 o 
  -3  -3   4       79.30       74.93      3.96 o 
  -2  -3   4      127.12      135.05      4.96 o 
  -1  -3   4      444.26      448.32      8.49 o 
   0  -3   4       26.42       30.61      3.36 o 
   1  -3   4     2141.88     2320.40     19.60 o 
   2  -3   4     1718.15     1910.84     19.16 o 
   3  -3   4        1.99        2.03      1.29 o 
   4  -3   4      162.85      149.92      6.94 o 
   5  -3   4        7.46       10.43      2.52 o 
   6  -3   4       23.74       19.74      3.51 o 
   7  -3   4       32.54       34.68      4.40 o 
   8  -3   4       26.34       27.25      4.85 o 
   9  -3   4       10.89        9.05      3.91 o 
 -11  -2   4        0.02        2.72      2.92 o 
 -10  -2   4        1.37       -0.45      2.27 o 
  -9  -2   4       23.92       29.92      4.75 o 
  -8  -2   4      165.17      182.58      8.97 o 
  -7  -2   4       33.87       30.97      4.40 o 
  -6  -2   4       42.04       36.12      3.71 o 
  -5  -2   4        1.84        1.98      1.73 o 
  -4  -2   4       74.79       57.34      4.01 o 
  -3  -2   4      194.31      202.24      6.06 o 
  -2  -2   4       80.08       74.56      3.57 o 
  -1  -2   4      283.69      286.97      6.47 o 
   0  -2   4       20.21       20.15      1.50 o 
   1  -2   4      132.66      133.24      4.61 o 
   2  -2   4      428.22      477.50      9.77 o 
   3  -2   4        2.37        3.31      1.73 o 
   4  -2   4      123.03      120.66      6.09 o 
   5  -2   4       95.96       83.42      5.99 o 
   6  -2   4       62.35       68.63      5.54 o 
   7  -2   4       60.53       61.11      6.09 o 
   8  -2   4       15.98       11.82      3.76 o 
   9  -2   4       17.41       15.58      4.60 o 
 -11  -1   4        0.75        5.14      2.42 o 
 -10  -1   4        9.00       11.28      3.17 o 
  -9  -1   4        7.72        2.72      3.46 o 
  -8  -1   4      147.29      157.54      8.47 o 
  -7  -1   4      192.13      174.06      7.73 o 
  -6  -1   4        1.72       -0.25      1.88 o 
  -5  -1   4       51.59       54.34      3.81 o 
  -4  -1   4     1344.78     1204.51     15.39 o 
  -3  -1   4       88.42       75.55      3.72 o 
  -2  -1   4      141.87      118.72      4.17 o 
  -1  -1   4     1559.21     1450.94     14.36 o 
   0  -1   4      500.94      490.18      9.55 o 
   1  -1   4     1782.58     1843.96     17.86 o 
   2  -1   4      697.08      767.98     12.86 o 
   3  -1   4       19.34       14.99      2.57 o 
   4  -1   4      416.77      384.07     11.33 o 
   5  -1   4       21.38       17.16      3.02 o 
   6  -1   4       16.20       13.21      3.51 o 
   7  -1   4       17.42       16.96      3.91 o 
   8  -1   4       46.42       41.85      6.58 o 
   9  -1   4        0.01        2.72      3.21 o 
 -11   0   4        1.40        3.02      3.02 o 
 -10   0   4        0.06        2.18      2.08 o 
  -9   0   4        2.31       -1.53      2.82 o 
  -8   0   4        4.13        3.61      2.87 o 
  -7   0   4        8.86        8.41      2.57 o 
  -6   0   4      122.88      119.27      6.39 o 
  -5   0   4       11.95        6.87      2.03 o 
  -4   0   4     1133.37     1081.35     14.78 o 
  -3   0   4       10.33       10.24      1.68 o 
  -2   0   4      607.41      581.52      9.52 o 
  -1   0   4     1096.18     1048.88     12.86 o 
   0   0   4       96.93      103.65      3.10 o 
   1   0   4      347.79      330.03      8.31 o 
   2   0   4      471.88      495.57     11.21 o 
   3   0   4       86.14       65.10      4.85 o 
   4   0   4      560.82      560.41     13.99 o 
   5   0   4        0.07       -1.98      2.67 o 
   6   0   4       12.60       11.47      3.36 o 
   7   0   4        3.07        7.02      2.57 o 
   8   0   4        3.44        7.07      3.76 o 
 -11   1   4        4.20        6.87      2.77 o 
 -10   1   4       12.72        3.41      4.01 o 
  -9   1   4       83.50       90.86      7.03 o 
  -8   1   4       20.70       23.64      3.46 o 
  -7   1   4        5.20        6.97      1.68 o 
  -6   1   4       23.90       18.35      2.77 o 
  -5   1   4     3731.56     3694.64     30.06 o 
  -4   1   4      622.90      558.63     10.89 o 
  -3   1   4       68.35       57.78      3.52 o 
  -2   1   4      179.38      157.75      5.56 o 
  -1   1   4      122.49      143.84      5.15 o 
   0   1   4       65.44       59.31      2.57 o 
   1   1   4      281.32      277.30      8.20 o 
   2   1   4        0.00        0.69      1.19 o 
   3   1   4      135.60      120.71      6.19 o 
   4   1   4      263.92      273.96     10.51 o 
   5   1   4        8.34        9.69      2.57 o 
   6   1   4        0.33       -0.40      2.67 o 
   7   1   4        0.97        3.31      2.87 o 
   8   1   4        0.35       -0.54      3.16 o 
 -11   2   4        5.74       11.72      3.76 o 
 -10   2   4        8.64        4.70      3.12 o 
  -9   2   4        6.91        3.76      2.87 o 
  -8   2   4        7.52        6.58      2.32 o 
  -7   2   4       66.42       74.13      5.15 o 
  -6   2   4       78.13       72.57      5.35 o 
  -5   2   4      638.65      583.53     12.48 o 
  -4   2   4        0.69        3.61      1.58 o 
  -3   2   4       69.53       70.50      4.16 o 
  -2   2   4      502.70      462.68      9.97 o 
  -1   2   4      785.23      759.98     13.07 o 
   0   2   4      125.71      122.37     13.20 o 
   1   2   4       13.51       12.36      3.02 o 
   2   2   4        2.68        3.71      1.63 o 
   3   2   4      219.10      203.69      9.07 o 
   4   2   4      202.81      217.68      9.46 o 
   5   2   4       53.90       73.96      6.43 o 
   6   2   4       40.32       47.34      6.08 o 
   7   2   4       16.81       11.77      4.85 o 
 -11   3   4        3.95        2.97      3.41 o 
 -10   3   4       21.84       18.25      3.86 o 
  -9   3   4        6.57        9.59      2.67 o 
  -8   3   4       16.04       17.71      3.41 o 
  -7   3   4        6.51        3.02      2.42 o 
  -6   3   4       18.43       11.62      3.17 o 
  -5   3   4      150.99      130.17      6.49 o 
  -4   3   4      111.57      128.03      5.84 o 
  -3   3   4       10.44       11.18      2.37 o 
  -2   3   4      232.07      222.09      7.59 o 
  -1   3   4       68.13       68.41      4.50 o 
   0   3   4       43.45       53.81      6.04 o 
   1   3   4       21.28       20.63      3.17 o 
   2   3   4      148.49      123.19      7.33 o 
   3   3   4       51.93       52.74      5.39 o 
   4   3   4       81.33       66.96      5.89 o 
   5   3   4        0.00        2.18      2.82 o 
   6   3   4       76.43       68.23      7.67 o 
 -11   4   4        7.13        8.51      3.41 o 
 -10   4   4       20.57       20.57      4.20 o 
  -9   4   4        3.50        4.01      2.52 o 
  -8   4   4        4.92        5.74      2.72 o 
  -7   4   4        0.20       -2.57      2.57 o 
  -6   4   4        9.89       10.63      2.82 o 
  -5   4   4        8.09        4.40      2.18 o 
  -4   4   4        0.41        0.25      1.83 o 
  -3   4   4      741.06      719.56     14.68 o 
  -2   4   4       41.67       40.08      3.66 o 
  -1   4   4       72.16       75.03      5.00 o 
   0   4   4      135.76      130.02     11.59 o 
   1   4   4       83.68       76.57      5.99 o 
   2   4   4      137.68      147.07      8.22 o 
   3   4   4       21.85       20.18      3.86 o 
   4   4   4        5.79        9.99      2.77 o 
   5   4   4        4.82        1.93      3.51 o 
   6   4   4        8.53        7.07      4.25 o 
 -11   5   4        3.72        2.57      3.56 o 
 -10   5   4        1.94       -1.88      2.87 o 
  -9   5   4       25.19       26.21      4.15 o 
  -8   5   4       27.69       21.52      4.35 o 
  -7   5   4      111.66       98.67      7.33 o 
  -6   5   4       10.10       11.47      2.77 o 
  -5   5   4       25.95       33.73      4.25 o 
  -4   5   4       28.88       32.60      3.76 o 
  -3   5   4       39.27       29.68      3.81 o 
  -2   5   4       23.60       26.61      3.46 o 
  -1   5   4       68.09       60.27      5.25 o 
   0   5   4       34.35       44.06      3.06 o 
   1   5   4       76.95       71.26      5.94 o 
   2   5   4      149.29      145.39      8.62 o 
   3   5   4        0.87       -1.73      2.23 o 
   4   5   4        1.36        9.25      2.42 o 
   5   5   4       34.81       41.05      6.83 o 
 -11   6   4        3.74        5.44      2.87 o 
 -10   6   4        2.45        0.49      3.21 o 
  -9   6   4        2.70        1.83      3.07 o 
  -8   6   4        9.68       12.91      3.56 o 
  -7   6   4       72.73       75.12      6.33 o 
  -6   6   4       11.26       17.90      2.97 o 
  -5   6   4        1.84        3.51      2.03 o 
  -4   6   4        0.34        2.37      1.93 o 
  -3   6   4       29.31       21.96      3.81 o 
  -2   6   4        2.86        0.69      3.02 o 
  -1   6   4       12.42        7.67      3.51 o 
   0   6   4        0.24        0.88      1.93 o 
   1   6   4        0.40        0.00      2.03 o 
   2   6   4       10.05        4.06      3.21 o 
   3   6   4        3.95       -0.99      4.50 o 
   4   6   4        0.00        1.09      3.61 o 
 -10   7   4        0.93        1.58      3.02 o 
  -9   7   4       38.56       31.66      5.69 o 
  -8   7   4       88.28      100.36      8.31 o 
  -7   7   4        0.14       -3.02      3.26 o 
  -6   7   4        7.66        6.53      2.97 o 
  -5   7   4        0.13        0.79      2.23 o 
  -4   7   4       16.66       19.24      3.86 o 
  -3   7   4       74.50       71.11      6.63 o 
  -2   7   4        8.73        8.11      3.02 o 
  -1   7   4       20.07       14.34      4.35 o 
   0   7   4        2.97        0.68      2.15 o 
   1   7   4        0.37       -0.94      2.52 o 
   2   7   4        6.72        2.57      3.76 o 
  -9   8   4        7.84        3.16      3.66 o 
  -8   8   4       11.26       13.45      4.30 o 
  -7   8   4       68.20       72.68      7.67 o 
  -6   8   4       19.05       27.50      4.90 o 
  -5   8   4        3.95        2.23      3.26 o 
  -4   8   4        4.25        8.06      3.26 o 
  -3   8   4        1.64        6.33      2.57 o 
  -2   8   4        0.93        1.83      3.36 o 
  -1   8   4       30.78       34.28      5.24 o 
   0   8   4        0.03        0.03      2.47 o 
   1   8   4        0.62        1.09      3.36 o 
  -8   9   4       50.04       53.77      7.42 o 
  -7   9   4        0.10       -2.13      3.76 o 
  -6   9   4       40.87       36.51      6.28 o 
  -5   9   4        4.77        4.55      3.61 o 
  -4   9   4        0.04       -3.61      3.61 o 
  -3   9   4        4.71       14.93      3.51 o 
  -2   9   4        5.32        5.29      4.01 o 
  -1 -12   5        0.28        2.62      2.18 o 
   0 -12   5        0.03        1.58      4.60 o 
   1 -12   5       22.00       14.00      5.14 o 
   2 -12   5        9.58        6.43      4.40 o 
   3 -12   5       24.61       22.90      5.39 o 
   4 -12   5       12.90       15.73      3.76 o 
   5 -12   5        0.12       -3.12      3.12 o 
   6 -12   5        0.67        1.63      2.87 o 
  -3 -11   5        5.37        6.23      3.81 o 
  -2 -11   5        5.77        4.40      4.06 o 
  -1 -11   5       17.10       13.50      4.80 o 
   0 -11   5        5.09        9.21      2.38 o 
   1 -11   5        0.07       -3.16      3.16 o 
   2 -11   5       52.36       45.61      5.64 o 
   3 -11   5        2.09        0.00      3.26 o 
   4 -11   5       25.72       21.47      4.60 o 
   5 -11   5       57.05       52.34      6.18 o 
   6 -11   5       17.17       14.54      4.60 o 
   7 -11   5        5.22        4.80      3.07 o 
  -5 -10   5       13.37       15.97      4.90 o 
  -4 -10   5        0.17       -3.56      3.56 o 
  -3 -10   5        0.65        3.21      2.52 o 
  -2 -10   5      139.30      146.80      8.91 o 
  -1 -10   5      301.99      287.01     12.40 o 
   0 -10   5       70.65       61.78      6.14 o 
   1 -10   5       22.29       24.78      3.36 o 
   2 -10   5       16.29       12.41      3.96 o 
   3 -10   5       37.27       31.66      5.05 o 
   4 -10   5       99.53       86.71      6.98 o 
   5 -10   5       18.30       16.47      4.01 o 
   6 -10   5       51.19       54.52      6.38 o 
   7 -10   5       17.66       18.89      3.91 o 
   8 -10   5       24.17       25.37      5.59 o 
  -6  -9   5        0.61        5.19      2.42 o 
  -5  -9   5        7.42        7.57      3.41 o 
  -4  -9   5       30.60       28.64      4.75 o 
  -3  -9   5       75.82       81.06      6.43 o 
  -2  -9   5       28.44       25.47      4.35 o 
  -1  -9   5      878.79      896.68     19.70 o 
   0  -9   5       36.15       31.52      3.02 o 
   1  -9   5       55.47       45.82      4.80 o 
   2  -9   5       98.76      101.48      6.83 o 
   3  -9   5        2.21        1.78      3.56 o 
   4  -9   5       93.97       84.29      7.03 o 
   5  -9   5       23.10       28.54      3.51 o 
   6  -9   5       48.67       47.49      5.69 o 
   7  -9   5        1.39        1.88      3.36 o 
   8  -9   5        1.36        4.60      2.67 o 
  -7  -8   5        0.51        4.15      3.66 o 
  -6  -8   5        3.71        0.45      3.46 o 
  -5  -8   5        7.71       12.17      3.41 o 
  -4  -8   5       65.97       55.47      6.04 o 
  -3  -8   5      782.89      811.61     18.69 o 
  -2  -8   5       94.51       84.94      6.34 o 
  -1  -8   5        1.55        4.65      2.23 o 
   0  -8   5        0.08       -1.37      1.37 o 
   1  -8   5       13.04        6.53      2.77 o 
   2  -8   5       67.42       65.47      5.00 o 
   3  -8   5       95.60       92.52      5.89 o 
   4  -8   5       26.84       26.66      3.61 o 
   5  -8   5      124.99      129.22      7.92 o 
   6  -8   5        0.48        1.19      2.87 o 
   7  -8   5       63.65       60.51      6.18 o 
   8  -8   5        5.85        5.39      3.76 o 
   9  -8   5        1.74        3.26      2.67 o 
  -8  -7   5        0.25       -1.04      3.02 o 
  -7  -7   5        0.67       -1.38      3.31 o 
  -6  -7   5      112.74       92.02      7.13 o 
  -5  -7   5       78.65       72.80      6.19 o 
  -4  -7   5       34.50       33.64      5.14 o 
  -3  -7   5      120.52      107.60      6.88 o 
  -2  -7   5      227.09      211.47      8.43 o 
  -1  -7   5      280.64      266.02      9.48 o 
   0  -7   5        0.49        1.84      1.08 o 
   1  -7   5        8.27        7.57      2.37 o 
   2  -7   5        2.98        2.97      1.98 o 
   3  -7   5       83.01       81.67      5.49 o 
   4  -7   5        1.08        3.12      2.37 o 
   5  -7   5      300.13      318.06     11.66 o 
   6  -7   5        0.13       -2.27      3.61 o 
   7  -7   5       90.75       82.65      6.53 o 
   8  -7   5       18.42       19.44      4.30 o 
   9  -7   5       11.70       12.71      3.66 o 
  -9  -6   5       20.88       27.30      5.14 o 
  -8  -6   5        4.78        1.43      3.41 o 
  -7  -6   5        0.48        0.00      2.92 o 
  -6  -6   5       22.45       22.41      3.41 o 
  -5  -6   5        2.92       -0.64      2.23 o 
  -4  -6   5       25.56       20.13      3.36 o 
  -3  -6   5        4.41       10.14      1.88 o 
  -2  -6   5       27.61       32.35      3.51 o 
  -1  -6   5      261.21      264.53      8.39 o 
   0  -6   5        4.86        3.67      1.25 o 
   1  -6   5        1.70        0.00      1.58 o 
   2  -6   5      298.90      366.16     10.08 o 
   3  -6   5        1.35        1.58      1.58 o 
   4  -6   5       25.23       22.36      3.46 o 
   5  -6   5       62.06       64.62      5.39 o 
   6  -6   5      835.83      827.96     18.95 o 
   7  -6   5       15.02       15.23      3.07 o 
   8  -6   5       13.23        6.03      4.30 o 
   9  -6   5        0.01        0.54      2.92 o 
  -9  -5   5        2.60       12.31      3.46 o 
  -8  -5   5        0.66        7.42      2.32 o 
  -7  -5   5       66.55       67.00      6.48 o 
  -6  -5   5      113.07      106.64      7.08 o 
  -5  -5   5       13.11       16.27      3.26 o 
  -4  -5   5       15.85       10.44      2.82 o 
  -3  -5   5      238.39      265.63      8.88 o 
  -2  -5   5      349.03      383.35      9.84 o 
  -1  -5   5      397.99      423.00     10.10 o 
   0  -5   5      232.75      303.96      5.89 o 
   1  -5   5        7.29        5.14      1.83 o 
   2  -5   5      726.84      784.15     13.99 o 
   3  -5   5       10.08       12.56      2.28 o 
   4  -5   5        6.91        6.08      2.13 o 
   5  -5   5      264.69      275.49     10.56 o 
   6  -5   5      144.26      144.90      8.47 o 
   7  -5   5       22.01       26.07      4.30 o 
   8  -5   5        3.42        2.77      2.77 o 
   9  -5   5        0.08        1.04      2.32 o 
 -10  -4   5        0.89        1.04      3.46 o 
  -9  -4   5        2.72        7.32      2.13 o 
  -8  -4   5        5.07        9.25      2.77 o 
  -7  -4   5        0.19        2.13      2.27 o 
  -6  -4   5        1.05       -1.24      2.03 o 
  -5  -4   5       48.23       52.94      4.40 o 
  -4  -4   5      232.07      228.55      8.04 o 
  -3  -4   5      393.48      433.22     10.35 o 
  -2  -4   5      273.50      280.17      7.80 o 
  -1  -4   5       31.62       29.88      2.87 o 
   0  -4   5      744.50      789.28     45.78 o 
   1  -4   5        5.41        5.14      1.83 o 
   2  -4   5        0.54        1.68      1.19 o 
   3  -4   5       56.81       56.52      4.35 o 
   4  -4   5       57.99       62.00      4.80 o 
   5  -4   5       49.43       49.03      4.65 o 
   6  -4   5        1.51        3.21      2.23 o 
   7  -4   5       11.60       10.24      3.21 o 
   8  -4   5        8.18        7.02      2.92 o 
   9  -4   5        0.08        5.29      2.82 o 
 -10  -3   5        3.55        3.91      3.66 o 
  -9  -3   5        1.04        2.57      3.31 o 
  -8  -3   5      105.36      104.84      7.08 o 
  -7  -3   5      238.35      227.55      9.96 o 
  -6  -3   5      358.56      380.11     11.37 o 
  -5  -3   5       64.17       74.14      5.35 o 
  -4  -3   5        5.24        8.01      1.73 o 
  -3  -3   5      450.45      394.76      9.57 o 
  -2  -3   5        7.41        6.43      1.58 o 
  -1  -3   5        9.25        6.33      1.48 o 
   0  -3   5        0.01       -0.91      0.91 o 
   1  -3   5      110.64      116.28      4.90 o 
   2  -3   5      240.20      276.85      8.19 o 
   3  -3   5       26.09       27.45      3.07 o 
   4  -3   5       27.92       20.28      3.36 o 
   5  -3   5      140.77      147.49      7.92 o 
   6  -3   5       92.31       98.64      6.88 o 
   7  -3   5       51.41       54.91      5.79 o 
   8  -3   5        4.59        5.74      3.71 o 
   9  -3   5        7.54        5.44      3.91 o 
 -11  -2   5        0.64       -1.09      3.61 o 
 -10  -2   5        1.70        4.65      2.47 o 
  -9  -2   5        3.16        2.03      2.97 o 
  -8  -2   5      551.75      495.56     14.87 o 
  -7  -2   5       15.18       19.59      3.07 o 
  -6  -2   5       12.37       20.33      3.36 o 
  -5  -2   5       75.13       78.07      4.80 o 
  -4  -2   5       95.43       87.66      4.70 o 
  -3  -2   5      136.86      200.27      6.44 o 
  -2  -2   5      134.12      132.32      5.06 o 
  -1  -2   5      157.16      135.71      5.16 o 
   0  -2   5      293.04      282.73      5.26 o 
   1  -2   5      341.57      381.03      8.85 o 
   2  -2   5       87.20       97.64      5.05 o 
   3  -2   5        4.16        6.82      1.53 o 
   4  -2   5       30.94       32.06      3.86 o 
   5  -2   5       36.37       38.78      4.60 o 
   6  -2   5       97.07       96.32      7.33 o 
   7  -2   5       20.19       16.52      4.55 o 
   8  -2   5       11.25       11.92      4.40 o 
 -11  -1   5        1.22       -0.49      3.02 o 
 -10  -1   5       25.69       31.36      4.85 o 
  -9  -1   5       19.43        9.40      4.06 o 
  -8  -1   5       29.97       28.20      4.30 o 
  -7  -1   5       45.29       45.91      4.55 o 
  -6  -1   5       17.52       15.78      2.82 o 
  -5  -1   5      319.82      302.26      9.14 o 
  -4  -1   5       17.59       27.30      2.72 o 
  -3  -1   5       18.95       13.45      2.32 o 
  -2  -1   5       63.60       57.53      3.56 o 
  -1  -1   5      411.19      383.22      8.72 o 
   0  -1   5      100.80       90.44      3.24 o 
   1  -1   5      154.78      150.60      6.10 o 
   2  -1   5       11.16       11.03      2.28 o 
   3  -1   5       46.47       36.17      3.91 o 
   4  -1   5        0.75        2.42      1.83 o 
   5  -1   5       97.01      103.30      6.88 o 
   6  -1   5        2.02        6.77      2.57 o 
   7  -1   5        2.93        3.21      2.77 o 
   8  -1   5        0.04        3.12      3.36 o 
 -11   0   5        0.10       -0.99      2.92 o 
 -10   0   5        7.92        4.35      3.51 o 
  -9   0   5        0.78        0.79      2.37 o 
  -8   0   5       21.32       25.67      3.91 o 
  -7   0   5        0.02        1.73      1.73 o 
  -6   0   5        7.85        9.59      2.27 o 
  -5   0   5      619.24      574.62     12.52 o 
  -4   0   5       60.26       57.91      3.91 o 
  -3   0   5       39.37       40.92      3.12 o 
  -2   0   5       87.13       83.35      4.36 o 
  -1   0   5      749.40      767.36     12.47 o 
   0   0   5      117.75      102.75      3.70 o 
   1   0   5      398.39      356.84      9.90 o 
   2   0   5        1.59       -0.74      1.88 o 
   3   0   5       68.06       67.95      5.05 o 
   4   0   5      149.86      125.06      7.33 o 
   5   0   5       23.99       19.39      3.51 o 
   6   0   5        3.97        3.41      3.36 o 
   7   0   5        6.99        7.76      3.51 o 
 -11   1   5        0.06       -3.31      3.31 o 
 -10   1   5        2.65        6.48      3.07 o 
  -9   1   5        3.04        1.88      2.27 o 
  -8   1   5        8.63        4.01      2.97 o 
  -7   1   5        7.20        7.62      2.32 o 
  -6   1   5       40.52       41.16      4.01 o 
  -5   1   5     1362.88     1310.46     18.64 o 
  -4   1   5       53.59       52.61      4.01 o 
  -3   1   5        7.29       12.51      2.18 o 
  -2   1   5       22.54       21.91      2.77 o 
  -1   1   5     3382.27     3150.22     27.20 o 
   0   1   5      103.03      110.67      4.01 o 
   1   1   5       67.93       55.34      4.45 o 
   2   1   5        3.32        2.47      2.27 o 
   3   1   5       37.65       36.26      4.60 o 
   4   1   5       52.34       41.66      4.55 o 
   5   1   5        7.22        5.69      3.02 o 
   6   1   5       38.79       41.95      5.64 o 
   7   1   5       17.57       26.61      4.70 o 
 -11   2   5        1.28       -1.98      3.46 o 
 -10   2   5      111.14      106.82      7.62 o 
  -9   2   5        2.67        6.58      2.47 o 
  -8   2   5        0.93       -1.73      2.23 o 
  -7   2   5        0.83        1.24      2.52 o 
  -6   2   5        0.56        0.00      2.32 o 
  -5   2   5      359.13      326.87      9.89 o 
  -4   2   5       19.06       30.82      3.12 o 
  -3   2   5       79.24       76.73      4.80 o 
  -2   2   5        3.59        3.61      1.78 o 
  -1   2   5      117.90      137.15      6.34 o 
   0   2   5       29.90       28.11      2.38 o 
   1   2   5       27.19       24.39      3.56 o 
   2   2   5        0.09       -0.30      2.27 o 
   3   2   5       29.31       27.50      4.45 o 
   4   2   5       10.70        9.05      3.31 o 
   5   2   5        1.59        1.78      2.82 o 
   6   2   5       38.23       39.08      5.89 o 
 -11   3   5        9.74        0.49      4.25 o 
 -10   3   5        3.66        8.46      2.92 o 
  -9   3   5        0.12       -0.79      2.32 o 
  -8   3   5       19.72       21.42      4.01 o 
  -7   3   5       48.12       42.50      4.75 o 
  -6   3   5      232.50      221.39      9.02 o 
  -5   3   5      348.37      341.27     10.68 o 
  -4   3   5        4.52       -0.25      1.98 o 
  -3   3   5       20.82       20.43      2.77 o 
  -2   3   5       21.42       30.77      3.41 o 
  -1   3   5        3.68        2.18      2.23 o 
   0   3   5       24.03       25.72      2.39 o 
   1   3   5       18.67       24.04      3.36 o 
   2   3   5      137.83      122.21      7.72 o 
   3   3   5        0.01        0.40      2.57 o 
   4   3   5        1.53        6.53      2.52 o 
   5   3   5        4.14        2.92      3.36 o 
   6   3   5        0.82       -2.18      3.61 o 
 -11   4   5        3.10       -3.76      3.76 o 
 -10   4   5       10.85        3.71      3.46 o 
  -9   4   5        1.29       -3.31      3.31 o 
  -8   4   5        2.70        1.88      2.57 o 
  -7   4   5       82.87       94.03      6.68 o 
  -6   4   5        4.17        1.93      2.62 o 
  -5   4   5        4.11        6.73      2.57 o 
  -4   4   5        2.55        3.86      2.08 o 
  -3   4   5       32.64       40.96      4.20 o 
  -2   4   5        1.09        0.89      2.13 o 
  -1   4   5       26.03       21.22      3.86 o 
   0   4   5       46.16       46.06      3.51 o 
   1   4   5       33.99       38.63      4.50 o 
   2   4   5        8.61       11.08      3.61 o 
   3   4   5        0.23       -0.89      2.77 o 
   4   4   5        2.43       -1.93      3.81 o 
   5   4   5        1.20       -2.72      4.20 o 
 -11   5   5        0.32        0.00      3.21 o 
 -10   5   5        1.93       -3.41      3.51 o 
  -9   5   5        3.07        4.40      3.02 o 
  -8   5   5       64.83       66.30      6.23 o 
  -7   5   5       20.51       20.43      4.35 o 
  -6   5   5        7.31        7.12      2.92 o 
  -5   5   5       28.75       36.60      4.25 o 
  -4   5   5        5.15        7.71      2.82 o 
  -3   5   5      239.47      253.92     10.26 o 
  -2   5   5       22.08       16.82      3.61 o 
  -1   5   5        3.12        7.52      2.42 o 
   0   5   5        4.34        0.34      1.87 o 
   1   5   5        1.10        2.87      3.21 o 
   2   5   5        0.91       -1.78      3.36 o 
   3   5   5        6.73        4.90      4.10 o 
   4   5   5        0.18        3.26      3.51 o 
 -10   6   5        0.54        1.53      2.32 o 
  -9   6   5        7.54       16.12      3.61 o 
  -8   6   5        8.00       11.92      3.66 o 
  -7   6   5        0.68        4.55      2.47 o 
  -6   6   5        0.11       -0.79      2.13 o 
  -5   6   5        0.88        4.65      2.52 o 
  -4   6   5        0.70        1.53      2.57 o 
  -3   6   5       24.33       25.32      4.40 o 
  -2   6   5        0.88        0.40      2.37 o 
  -1   6   5        2.35        3.71      2.92 o 
   0   6   5       14.76       14.82      2.51 o 
   1   6   5        0.05       -2.82      2.82 o 
   2   6   5        1.18        2.03      3.41 o 
 -10   7   5        0.08        0.54      3.86 o 
  -9   7   5        0.30        1.53      2.92 o 
  -8   7   5       33.06       31.85      5.89 o 
  -7   7   5       51.62       62.04      6.43 o 
  -6   7   5        6.56       11.97      3.36 o 
  -5   7   5       20.03       17.81      4.11 o 
  -4   7   5        8.15        8.65      3.41 o 
  -3   7   5        2.25       -1.34      3.46 o 
  -2   7   5        7.40       13.50      3.51 o 
  -1   7   5        0.54        2.82      2.57 o 
   0   7   5        7.97        2.35      4.95 o 
   1   7   5        2.37       -2.13      3.26 o 
  -8   8   5       37.40       31.76      5.64 o 
  -7   8   5       24.40       29.53      5.39 o 
  -6   8   5        0.94        0.99      3.07 o 
  -5   8   5        1.84        2.92      3.16 o 
  -4   8   5        0.13        2.92      3.16 o 
  -3   8   5        0.14       -3.71      3.71 o 
  -2   8   5        4.18        5.64      3.71 o 
  -1   8   5       13.76       20.77      4.95 o 
  -2 -12   6        0.26       -1.09      3.41 o 
  -1 -12   6       14.14        6.23      4.80 o 
   0 -12   6        8.62       14.14      2.89 o 
   1 -12   6        8.08        6.48      4.75 o 
   2 -12   6        1.07        3.46      3.26 o 
   3 -12   6       70.94       57.20      6.83 o 
   4 -12   6        0.02        1.53      2.67 o 
   5 -12   6        0.03        3.76      2.97 o 
  -4 -11   6        0.47        1.09      3.86 o 
  -3 -11   6        0.03        0.49      2.82 o 
  -2 -11   6        0.66        0.49      2.92 o 
  -1 -11   6        0.05        2.32      1.88 o 
   0 -11   6       14.98       13.82      4.03 o 
   1 -11   6       31.36       23.40      4.80 o 
   2 -11   6        6.12        3.12      3.96 o 
   3 -11   6       15.69       27.94      4.30 o 
   4 -11   6        3.59        3.71      3.46 o 
   5 -11   6       13.72       19.49      3.91 o 
   6 -11   6        0.88        1.04      3.16 o 
  -5 -10   6        5.51       13.55      3.91 o 
  -4 -10   6        1.28        0.00      3.36 o 
  -3 -10   6       58.54       52.69      6.38 o 
  -2 -10   6       10.51        8.51      3.51 o 
  -1 -10   6      217.29      213.55     10.50 o 
   0 -10   6        0.09        1.20      1.52 o 
   1 -10   6      114.53      101.09      7.47 o 
   2 -10   6       34.18       30.82      4.65 o 
   3 -10   6      226.54      194.64     10.21 o 
   4 -10   6      130.38      122.88      8.02 o 
   5 -10   6        0.02       -0.45      2.87 o 
   6 -10   6       20.42       20.13      4.40 o 
   7 -10   6        0.04       -1.53      3.46 o 
  -6  -9   6       15.48       15.78      4.50 o 
  -5  -9   6       17.07       16.27      3.76 o 
  -4  -9   6       14.46       15.43      3.91 o 
  -3  -9   6       23.74       24.29      4.40 o 
  -2  -9   6        9.07        9.00      3.31 o 
  -1  -9   6       12.92       14.34      3.56 o 
   0  -9   6       20.82       23.23      2.82 o 
   1  -9   6        8.83       13.20      2.87 o 
   2  -9   6       19.50       19.78      3.61 o 
   3  -9   6       63.16       51.36      5.20 o 
   4  -9   6        5.37        8.90      3.26 o 
   5  -9   6       65.29       67.64      5.94 o 
   6  -9   6        6.93        8.56      3.31 o 
   7  -9   6        5.46        5.39      4.45 o 
   8  -9   6       17.06       20.43      4.65 o 
  -7  -8   6        0.00        5.54      3.66 o 
  -6  -8   6       41.87       35.17      5.34 o 
  -5  -8   6        0.54       -0.40      3.16 o 
  -4  -8   6       16.18       19.73      3.81 o 
  -3  -8   6       42.67       36.16      4.40 o 
  -2  -8   6       10.88        8.21      3.02 o 
  -1  -8   6      666.27      666.56     16.09 o 
   0  -8   6       17.76       16.81      2.39 o 
   1  -8   6       39.47       45.76      4.45 o 
   2  -8   6      158.93      154.10      7.58 o 
   3  -8   6       78.97       74.58      5.79 o 
   4  -8   6        8.43       11.82      2.82 o 
   5  -8   6        3.21       -1.14      2.62 o 
   6  -8   6        2.02        4.70      2.72 o 
   7  -8   6        5.61        9.40      3.51 o 
   8  -8   6        4.83        7.76      3.46 o 
  -8  -7   6       13.13       10.24      4.20 o 
  -7  -7   6       30.79       30.67      4.35 o 
  -6  -7   6        3.47        7.42      3.16 o 
  -5  -7   6       19.16       20.03      3.86 o 
  -4  -7   6        5.77        8.75      2.52 o 
  -3  -7   6       21.91       29.73      3.81 o 
  -2  -7   6      243.84      245.03      9.57 o 
  -1  -7   6      240.21      232.10      8.88 o 
   0  -7   6        0.05        0.33      2.32 o 
   1  -7   6       49.98       46.81      3.96 o 
   2  -7   6       44.50       41.86      4.06 o 
   3  -7   6      228.85      240.84      9.62 o 
   4  -7   6      107.39      119.21      7.03 o 
   5  -7   6       10.64       18.74      3.31 o 
   6  -7   6      118.02      122.47      8.47 o 
   7  -7   6       50.65       52.69      5.94 o 
   8  -7   6        6.06        3.07      4.30 o 
  -9  -6   6        7.05        2.13      3.81 o 
  -8  -6   6        3.37        5.14      3.61 o 
  -7  -6   6       19.34       19.14      4.30 o 
  -6  -6   6       17.99       25.27      4.11 o 
  -5  -6   6       55.04       53.88      5.29 o 
  -4  -6   6       11.00       11.72      2.87 o 
  -3  -6   6       45.69       46.66      4.50 o 
  -2  -6   6        0.85       -0.79      2.13 o 
  -1  -6   6       20.84       17.21      2.82 o 
   0  -6   6        0.17        0.53      0.90 o 
   1  -6   6        1.99        0.25      1.63 o 
   2  -6   6       50.97       64.13      4.90 o 
   3  -6   6      282.34      302.59     10.27 o 
   4  -6   6      318.38      331.22     11.41 o 
   5  -6   6      301.49      288.42     11.16 o 
   6  -6   6      311.01      298.35     12.45 o 
   7  -6   6        0.46       -2.23      3.31 o 
   8  -6   6        3.30        2.52      3.86 o 
 -10  -5   6        1.87        8.75      2.57 o 
  -9  -5   6        3.58        6.82      3.21 o 
  -8  -5   6        2.46        3.86      2.87 o 
  -7  -5   6       25.94       26.71      4.45 o 
  -6  -5   6        9.65        8.46      2.62 o 
  -5  -5   6        0.29       -2.08      2.08 o 
  -4  -5   6       21.94       19.64      3.41 o 
  -3  -5   6      126.23      101.39      5.65 o 
  -2  -5   6      145.79      152.92      6.54 o 
  -1  -5   6       16.02       17.26      3.02 o 
   0  -5   6      100.39       96.95      4.21 o 
   1  -5   6      160.19      162.61      6.64 o 
   2  -5   6        0.69        0.99      1.58 o 
   3  -5   6       32.65       31.81      3.31 o 
   4  -5   6       16.04       19.78      3.36 o 
   5  -5   6        2.13        2.42      2.42 o 
   6  -5   6      161.10      171.80      9.51 o 
   7  -5   6        2.01        1.78      2.82 o 
   8  -5   6        1.12       -3.02      3.71 o 
 -10  -4   6        2.46        7.71      2.37 o 
  -9  -4   6        7.86        8.65      2.97 o 
  -8  -4   6      124.33      138.37      8.27 o 
  -7  -4   6       26.87       27.16      3.86 o 
  -6  -4   6        1.09        0.00      2.03 o 
  -5  -4   6       72.14       76.37      4.95 o 
  -4  -4   6        2.71        2.42      1.98 o 
  -3  -4   6        0.01       -1.34      1.88 o 
  -2  -4   6       27.49       20.63      2.62 o 
  -1  -4   6       28.18       27.06      2.97 o 
   0  -4   6        7.58        8.30      1.43 o 
   1  -4   6     1346.26     1441.51     19.21 o 
   2  -4   6        0.02        1.48      1.19 o 
   3  -4   6      246.15      255.29      9.13 o 
   4  -4   6      174.01      175.59      8.22 o 
   5  -4   6       60.92       59.38      5.24 o 
   6  -4   6        4.35        9.54      3.36 o 
   7  -4   6        0.41       -1.78      2.97 o 
   8  -4   6        1.95        6.63      3.12 o 
 -10  -3   6        1.63       -2.42      3.61 o 
  -9  -3   6       11.88       16.32      4.10 o 
  -8  -3   6      128.88      116.95      7.77 o 
  -7  -3   6        9.21        8.61      2.47 o 
  -6  -3   6        0.17        2.62      1.68 o 
  -5  -3   6       15.34       25.57      3.36 o 
  -4  -3   6        5.63        2.97      1.68 o 
  -3  -3   6      272.27      299.92      8.89 o 
  -2  -3   6      210.36      213.95      7.29 o 
  -1  -3   6      564.00      523.76     11.03 o 
   0  -3   6      232.35      238.67      5.96 o 
   1  -3   6       96.67      100.97      5.15 o 
   2  -3   6        5.12        5.09      1.83 o 
   3  -3   6       67.34       65.53      5.10 o 
   4  -3   6       39.55       49.17      4.30 o 
   5  -3   6       92.50       80.03      6.43 o 
   6  -3   6        5.72        3.26      2.87 o 
   7  -3   6        0.01       -0.45      2.72 o 
   8  -3   6       16.23       19.39      5.00 o 
 -11  -2   6        1.59       -1.58      3.31 o 
 -10  -2   6       27.62       38.23      4.50 o 
  -9  -2   6       14.31       20.47      3.36 o 
  -8  -2   6       10.80       12.61      3.91 o 
  -7  -2   6       14.33       15.78      3.02 o 
  -6  -2   6       35.67       31.56      3.31 o 
  -5  -2   6        4.65        6.13      2.42 o 
  -4  -2   6      533.88      538.97     12.01 o 
  -3  -2   6        0.18        2.82      1.73 o 
  -2  -2   6        0.85        1.73      1.19 o 
  -1  -2   6       25.57       30.52      2.77 o 
   0  -2   6      296.17      291.87     10.61 o 
   1  -2   6        0.95        0.00      1.93 o 
   2  -2   6       10.06        8.06      2.32 o 
   3  -2   6      440.81      446.61     12.53 o 
   4  -2   6      234.19      232.00      9.96 o 
   5  -2   6      113.60      101.63      7.33 o 
   6  -2   6        3.89        2.52      3.26 o 
   7  -2   6        3.08        2.87      3.56 o 
   8  -2   6       18.02       19.63      5.84 o 
 -11  -1   6        4.15        3.07      3.96 o 
 -10  -1   6        9.29        9.05      3.36 o 
  -9  -1   6       41.19       37.00      4.90 o 
  -8  -1   6      164.89      167.32      8.77 o 
  -7  -1   6        2.11        4.30      1.73 o 
  -6  -1   6       23.63       15.98      2.82 o 
  -5  -1   6       53.61       58.20      4.40 o 
  -4  -1   6        1.08        1.09      1.48 o 
  -3  -1   6       95.36       90.53      4.90 o 
  -2  -1   6        3.73        7.37      1.83 o 
  -1  -1   6       41.99       34.24      3.22 o 
   0  -1   6      385.95      378.35     17.23 o 
   1  -1   6      213.21      211.56      7.64 o 
   2  -1   6       36.66       34.63      3.51 o 
   3  -1   6        0.04       -0.30      2.08 o 
   4  -1   6       33.86       35.27      4.50 o 
   5  -1   6       26.50       26.76      4.01 o 
   6  -1   6        5.51        9.84      2.82 o 
   7  -1   6        3.54        5.04      3.66 o 
 -11   0   6        0.72       -1.53      3.36 o 
 -10   0   6        0.21       -0.45      2.82 o 
  -9   0   6        8.98        9.79      3.07 o 
  -8   0   6       30.92       36.70      4.30 o 
  -7   0   6      106.47       99.76      6.78 o 
  -6   0   6       50.71       33.60      4.26 o 
  -5   0   6        4.54        3.46      1.24 o 
  -4   0   6        9.24        9.10      1.83 o 
  -3   0   6       54.32       46.47      3.71 o 
  -2   0   6        0.41       -0.84      1.68 o 
  -1   0   6     3677.91     3622.44     30.59 o 
   0   0   6       17.72       18.81      1.90 o 
   1   0   6        5.82        0.54      2.08 o 
   2   0   6       40.96       41.46      4.25 o 
   3   0   6       31.02       36.85      4.30 o 
   4   0   6        7.06        7.07      2.92 o 
   5   0   6        2.37        5.04      2.72 o 
   6   0   6        4.11        2.87      3.86 o 
   7   0   6        1.04        2.18      3.12 o 
 -11   1   6        0.01        3.02      2.13 o 
 -10   1   6        1.02       -3.02      3.02 o 
  -9   1   6       25.02       17.71      4.45 o 
  -8   1   6       37.83       42.74      4.30 o 
  -7   1   6      184.47      182.69      8.72 o 
  -6   1   6        6.00       -0.54      2.37 o 
  -5   1   6      157.19      145.72      7.14 o 
  -4   1   6       15.18       11.18      2.72 o 
  -3   1   6       84.42       85.70      5.20 o 
  -2   1   6      132.89      138.81      6.64 o 
  -1   1   6      145.78      142.54      6.49 o 
   0   1   6        5.63        5.92      1.46 o 
   1   1   6      112.88      104.43      6.34 o 
   2   1   6      147.77      146.06      7.83 o 
   3   1   6        6.02        6.48      2.32 o 
   4   1   6        0.22       -2.82      2.82 o 
   5   1   6        3.26        0.94      3.61 o 
   6   1   6        1.42       -4.40      4.40 o 
 -11   2   6        0.77        0.00      3.26 o 
 -10   2   6        1.36        4.50      2.62 o 
  -9   2   6        0.06        0.40      2.82 o 
  -8   2   6       13.65       15.18      3.31 o 
  -7   2   6      485.04      466.38     13.62 o 
  -6   2   6       38.09       32.11      3.96 o 
  -5   2   6       35.03       36.66      4.21 o 
  -4   2   6       30.05       31.81      3.51 o 
  -3   2   6        9.90        6.58      2.32 o 
  -2   2   6        4.33        4.25      2.13 o 
  -1   2   6      125.64      147.98      7.38 o 
   0   2   6       12.86       11.74      1.91 o 
   1   2   6      161.03      158.02      8.17 o 
   2   2   6      118.27      117.63      7.72 o 
   3   2   6        4.69        2.77      2.62 o 
   4   2   6        2.76        3.12      2.72 o 
   5   2   6        0.01        0.99      3.07 o 
 -11   3   6        1.79        1.04      3.41 o 
 -10   3   6        6.77        9.25      3.46 o 
  -9   3   6        0.81        2.52      2.03 o 
  -8   3   6       42.02       37.94      5.24 o 
  -7   3   6       71.96       60.27      5.74 o 
  -6   3   6       53.38       44.38      4.80 o 
  -5   3   6        9.66       12.91      3.02 o 
  -4   3   6       13.30       10.44      2.52 o 
  -3   3   6        7.94       10.04      2.13 o 
  -2   3   6      110.39      126.65      7.33 o 
  -1   3   6       95.97       74.30      5.99 o 
   0   3   6      107.58      101.51      4.79 o 
   1   3   6       45.24       36.91      4.80 o 
   2   3   6      117.95      119.06      8.02 o 
   3   3   6        2.70       -2.23      3.46 o 
   4   3   6        0.15       -0.49      2.92 o 
   5   3   6        1.77        4.90      3.66 o 
 -11   4   6        2.65        2.67      3.61 o 
 -10   4   6       18.20       23.10      4.40 o 
  -9   4   6        1.98        4.40      2.97 o 
  -8   4   6       26.07       20.23      4.90 o 
  -7   4   6        2.24        4.15      2.87 o 
  -6   4   6        2.27        0.00      2.77 o 
  -5   4   6       25.58       20.08      3.81 o 
  -4   4   6        9.61       10.68      2.87 o 
  -3   4   6        0.05       -0.99      2.37 o 
  -2   4   6       13.78       14.39      3.66 o 
  -1   4   6        2.83        5.04      2.37 o 
   0   4   6       13.28       16.28      4.77 o 
   1   4   6       86.05       84.92      7.32 o 
   2   4   6        4.52        2.23      3.46 o 
   3   4   6        2.74        0.99      3.86 o 
   4   4   6        0.96        3.26      3.26 o 
 -10   5   6        0.05        3.56      2.52 o 
  -9   5   6        0.02       -3.26      3.26 o 
  -8   5   6        0.62       -2.18      2.67 o 
  -7   5   6       26.11       34.82      4.25 o 
  -6   5   6        5.85        2.32      3.02 o 
  -5   5   6       49.30       37.65      4.80 o 
  -4   5   6       31.38       31.61      4.70 o 
  -3   5   6       27.01       22.75      4.15 o 
  -2   5   6        3.58        2.32      3.16 o 
  -1   5   6        9.72       13.85      2.92 o 
   0   5   6        2.23        0.49      1.87 o 
   1   5   6       23.97       15.78      5.04 o 
   2   5   6       10.02       12.07      3.71 o 
   3   5   6       28.81       38.88      5.34 o 
 -10   6   6        1.56        3.21      2.97 o 
  -9   6   6        3.03        4.50      3.61 o 
  -8   6   6       19.17       16.57      5.29 o 
  -7   6   6       11.66       18.89      4.25 o 
  -6   6   6        0.01       -2.97      2.97 o 
  -5   6   6        7.84        4.70      3.61 o 
  -4   6   6       12.72        4.25      3.86 o 
  -3   6   6        4.48        6.43      3.07 o 
  -2   6   6        0.07       -3.12      3.21 o 
  -1   6   6        1.06       -0.94      2.72 o 
   0   6   6        0.85        3.23      1.96 o 
   1   6   6       16.72       23.49      4.50 o 
  -9   7   6        0.07        0.54      3.02 o 
  -8   7   6       78.05       79.07      8.26 o 
  -7   7   6        4.37        4.95      3.76 o 
  -6   7   6        0.30        1.43      3.02 o 
  -5   7   6        2.67        5.74      3.07 o 
  -4   7   6        1.99        7.66      2.77 o 
  -3   7   6       25.41       26.71      5.49 o 
  -2   7   6        3.31        4.01      3.07 o 
  -1   7   6        2.65        5.74      3.36 o 
  -6   8   6        0.77        0.54      2.67 o 
  -5   8   6        9.13       16.02      4.15 o 
  -4   8   6        0.05       -0.54      3.71 o 
  -3   8   6        6.99        8.21      3.66 o 
  -2 -12   7       19.63       23.74      5.34 o 
  -1 -12   7        2.70        2.62      3.07 o 
   0 -12   7        8.73        6.90      3.78 o 
   1 -12   7       36.04       29.09      4.85 o 
   2 -12   7        0.86        5.54      2.42 o 
   3 -12   7        0.73       -1.53      4.05 o 
   4 -12   7       25.46       33.68      4.20 o 
   5 -12   7        0.44        3.31      2.67 o 
  -4 -11   7       35.70       44.52      5.84 o 
  -3 -11   7       25.96       28.29      4.85 o 
  -2 -11   7       17.83       21.17      4.15 o 
  -1 -11   7        1.51        0.94      3.07 o 
   0 -11   7       33.22       27.35      3.81 o 
   1 -11   7       17.25       18.84      3.81 o 
   2 -11   7        0.96       -0.89      2.37 o 
   3 -11   7        4.94        1.83      3.36 o 
   4 -11   7        0.01        3.36      2.67 o 
   5 -11   7       22.94       28.83      4.70 o 
   6 -11   7       12.89       15.03      4.10 o 
  -5 -10   7        0.57        5.69      2.77 o 
  -4 -10   7        3.16        3.36      3.36 o 
  -3 -10   7       25.42       14.39      4.15 o 
  -2 -10   7        5.05        0.00      3.12 o 
  -1 -10   7       49.28       37.95      5.84 o 
   0 -10   7       55.85       56.47      4.12 o 
   1 -10   7       30.14       24.14      4.15 o 
   2 -10   7       97.84       88.74      7.03 o 
   3 -10   7      115.36       89.94      7.97 o 
   4 -10   7        8.74        4.40      3.71 o 
   5 -10   7        9.30        7.96      3.21 o 
   6 -10   7        4.77       11.57      3.46 o 
   7 -10   7        0.50       -2.18      3.36 o 
  -6  -9   7        0.01        0.99      3.56 o 
  -5  -9   7       78.45       77.29      6.78 o 
  -4  -9   7       21.67       18.00      4.06 o 
  -3  -9   7       26.62       29.28      4.65 o 
  -2  -9   7        5.14       10.63      2.72 o 
  -1  -9   7      129.27      117.15      7.67 o 
   0  -9   7      287.93      280.58     11.85 o 
   1  -9   7       16.62       15.18      3.66 o 
   2  -9   7      195.04      186.38      9.22 o 
   3  -9   7       58.50       60.76      5.10 o 
   4  -9   7        6.65        0.84      2.92 o 
   5  -9   7        2.30       -3.36      3.36 o 
   6  -9   7        2.39       -0.94      3.02 o 
   7  -9   7        2.14        2.08      3.51 o 
  -7  -8   7        0.01       -3.12      3.12 o 
  -6  -8   7       79.62       70.56      6.93 o 
  -5  -8   7      292.91      302.59     12.84 o 
  -4  -8   7        0.42        1.53      2.92 o 
  -3  -8   7      131.71      132.06      7.63 o 
  -2  -8   7      335.80      327.06     11.86 o 
  -1  -8   7      349.70      318.20     11.91 o 
   0  -8   7        8.70        8.30      1.96 o 
   1  -8   7       13.86        8.85      2.97 o 
   2  -8   7       50.53       62.74      4.95 o 
   3  -8   7      394.76      388.72     12.91 o 
   4  -8   7        0.24        0.79      2.72 o 
   5  -8   7      140.53      142.20      8.76 o 
   6  -8   7       98.71       89.88      8.12 o 
   7  -8   7        0.79        4.99      2.67 o 
  -8  -7   7        1.92        1.53      3.61 o 
  -7  -7   7        0.46       -0.94      3.46 o 
  -6  -7   7      159.48      165.55      9.66 o 
  -5  -7   7       98.33      114.78      7.23 o 
  -4  -7   7       33.81       34.43      4.45 o 
  -3  -7   7       55.91       53.14      5.05 o 
  -2  -7   7       62.40       59.18      4.90 o 
  -1  -7   7       54.67       62.45      4.70 o 
   0  -7   7       41.27       40.99      2.94 o 
   1  -7   7       12.77       10.78      2.18 o 
   2  -7   7       98.26       83.61      5.84 o 
   3  -7   7      196.83      196.13      9.12 o 
   4  -7   7       20.99       28.44      4.11 o 
   5  -7   7        0.11       -0.79      2.72 o 
   6  -7   7       22.24       30.52      4.55 o 
   7  -7   7       14.00       10.78      3.76 o 
   8  -7   7        1.48        4.90      3.41 o 
  -9  -6   7        0.01       -1.04      3.31 o 
  -8  -6   7        0.18       -1.88      3.12 o 
  -7  -6   7       11.74       15.03      3.07 o 
  -6  -6   7        7.44        8.65      3.02 o 
  -5  -6   7       33.93       32.99      4.75 o 
  -4  -6   7       48.81       49.77      5.24 o 
  -3  -6   7      125.00      132.13      6.78 o 
  -2  -6   7      130.73      134.22      6.69 o 
  -1  -6   7       13.59        5.64      2.67 o 
   0  -6   7      201.34      205.98     20.15 o 
   1  -6   7      223.00      233.29      8.73 o 
   2  -6   7      286.92      287.46     10.02 o 
   3  -6   7      305.49      319.56     11.41 o 
   4  -6   7      193.03      193.97      9.46 o 
   5  -6   7        1.46       -3.12      3.12 o 
   6  -6   7       98.88       99.23      8.07 o 
   7  -6   7       12.27        9.25      4.30 o 
   8  -6   7        2.04        1.09      3.36 o 
 -10  -5   7        0.19        3.26      3.26 o 
  -9  -5   7        9.76       12.66      4.20 o 
  -8  -5   7       17.66       22.11      3.76 o 
  -7  -5   7        6.62        5.04      3.02 o 
  -6  -5   7        2.33        3.81      1.88 o 
  -5  -5   7       29.41       23.69      4.16 o 
  -4  -5   7       95.49       88.47      5.89 o 
  -3  -5   7      234.51      241.13      9.22 o 
  -2  -5   7      226.60      230.52      8.58 o 
  -1  -5   7       30.61       29.19      3.07 o 
   0  -5   7       69.68       66.27      3.24 o 
   1  -5   7      229.02      239.23      8.63 o 
   2  -5   7       21.64       19.93      3.26 o 
   3  -5   7      114.29      113.83      6.68 o 
   4  -5   7       26.29       27.06      3.81 o 
   5  -5   7       13.27       18.60      4.25 o 
   6  -5   7       68.98       72.59      6.48 o 
   7  -5   7       20.13       26.31      4.30 o 
   8  -5   7        0.49        1.09      3.36 o 
 -10  -4   7        0.07       -3.76      3.76 o 
  -9  -4   7       17.13       12.81      4.60 o 
  -8  -4   7       33.16       23.99      5.24 o 
  -7  -4   7       26.21       22.41      4.35 o 
  -6  -4   7        0.09        0.30      2.27 o 
  -5  -4   7        1.43        0.00      1.73 o 
  -4  -4   7     1010.82     1067.27     18.08 o 
  -3  -4   7      138.26      127.27      6.24 o 
  -2  -4   7        0.82       -0.25      1.73 o 
  -1  -4   7       39.14       30.08      3.56 o 
   0  -4   7       19.13       19.71      5.44 o 
   1  -4   7        0.88        0.49      1.58 o 
   2  -4   7       24.20       21.37      2.97 o 
   3  -4   7       51.05       57.99      4.95 o 
   4  -4   7        5.90        4.55      2.72 o 
   5  -4   7      327.91      332.98     12.70 o 
   6  -4   7        0.24       -1.34      2.77 o 
   7  -4   7        2.36        6.97      2.52 o 
 -10  -3   7        5.79       10.78      3.31 o 
  -9  -3   7        6.39        9.15      2.72 o 
  -8  -3   7        0.01        5.79      2.92 o 
  -7  -3   7       10.12        9.94      3.56 o 
  -6  -3   7       11.30       20.77      3.31 o 
  -5  -3   7       74.14       62.26      5.20 o 
  -4  -3   7       48.94       43.59      4.11 o 
  -3  -3   7       85.70       78.07      5.10 o 
  -2  -3   7       34.32       41.26      3.71 o 
  -1  -3   7       47.34       44.53      3.91 o 
   0  -3   7       48.83       51.37      3.36 o 
   1  -3   7      456.73      442.06     11.74 o 
   2  -3   7       44.32       41.36      4.01 o 
   3  -3   7       74.19       76.36      5.79 o 
   4  -3   7        0.50       -0.35      2.42 o 
   5  -3   7       24.15       22.16      3.86 o 
   6  -3   7        2.50       -0.45      3.12 o 
   7  -3   7        1.67       -0.49      3.02 o 
 -11  -2   7        0.89        0.00      3.71 o 
 -10  -2   7        9.24        8.06      4.01 o 
  -9  -2   7        3.32       -1.68      3.46 o 
  -8  -2   7      452.30      481.68     15.30 o 
  -7  -2   7        0.20        2.32      2.57 o 
  -6  -2   7        0.56       -2.27      2.27 o 
  -5  -2   7        0.02        1.09      2.13 o 
  -4  -2   7       33.27       40.07      3.91 o 
  -3  -2   7       39.58       26.52      3.17 o 
  -2  -2   7       13.64       14.49      2.42 o 
  -1  -2   7      359.32      353.53     10.39 o 
   0  -2   7        0.10       -1.21      1.21 o 
   1  -2   7        0.81        2.42      2.03 o 
   2  -2   7        0.21        0.00      1.93 o 
   3  -2   7       12.28       11.62      3.51 o 
   4  -2   7        0.22       -2.87      2.87 o 
   5  -2   7        6.23        6.73      3.51 o 
   6  -2   7        1.07        5.69      2.62 o 
   7  -2   7        8.96        6.92      4.35 o 
 -11  -1   7        0.00        0.49      3.86 o 
 -10  -1   7       73.08       68.33      6.93 o 
  -9  -1   7       47.93       52.14      6.18 o 
  -8  -1   7       91.94       93.25      6.48 o 
  -7  -1   7        8.04        9.45      2.37 o 
  -6  -1   7        0.02        0.89      1.68 o 
  -5  -1   7        0.01       -1.09      1.68 o 
  -4  -1   7       18.27       18.55      2.72 o 
  -3  -1   7        0.93        2.87      1.19 o 
  -2  -1   7       24.29       25.43      3.17 o 
  -1  -1   7        0.01       -0.49      2.32 o 
   0  -1   7       10.01        8.84      2.50 o 
   1  -1   7       35.79       35.12      3.86 o 
   2  -1   7       40.51       39.48      4.21 o 
   3  -1   7       27.37       30.67      4.25 o 
   4  -1   7        0.76       -2.67      2.67 o 
   5  -1   7        5.16        4.45      2.82 o 
   6  -1   7        0.06       -0.49      2.97 o 
 -11   0   7        0.01       -1.04      3.26 o 
 -10   0   7        0.10        1.83      2.13 o 
  -9   0   7        0.86       -3.07      3.07 o 
  -8   0   7       13.25       10.98      3.81 o 
  -7   0   7      197.78      165.36      9.22 o 
  -6   0   7       10.46       12.02      2.92 o 
  -5   0   7        0.06        0.00      1.78 o 
  -4   0   7        0.01       -0.79      1.53 o 
  -3   0   7       55.38       47.80      4.21 o 
  -2   0   7       31.70       31.86      3.76 o 
  -1   0   7      240.34      214.01      8.88 o 
   0   0   7       21.75       25.64      3.41 o 
   1   0   7        0.11       -1.53      2.42 o 
   2   0   7       48.15       44.03      5.05 o 
   3   0   7      322.16      325.25     12.55 o 
   4   0   7       34.85       33.98      5.14 o 
   5   0   7        0.38       -1.43      3.41 o 
   6   0   7        2.61        1.58      3.56 o 
 -11   1   7        4.37        3.61      3.12 o 
 -10   1   7        0.52       -1.38      2.87 o 
  -9   1   7       28.38       17.76      4.40 o 
  -8   1   7       33.92       36.16      4.60 o 
  -7   1   7      253.28      217.80      9.77 o 
  -6   1   7       31.57       23.79      4.11 o 
  -5   1   7       55.06       51.36      5.05 o 
  -4   1   7       19.33       21.66      3.02 o 
  -3   1   7        3.82        1.68      2.42 o 
  -2   1   7        1.69        1.98      1.98 o 
  -1   1   7      188.44      182.37      7.98 o 
   0   1   7        3.36        3.46      1.92 o 
   1   1   7       68.51       68.34      5.69 o 
   2   1   7       37.70       33.24      4.45 o 
   3   1   7        1.38        2.08      2.67 o 
   4   1   7        0.81        3.21      2.32 o 
   5   1   7        2.18        8.21      2.42 o 
 -11   2   7        0.13        2.57      3.07 o 
 -10   2   7       11.81       20.13      3.66 o 
  -9   2   7        0.13        5.54      2.77 o 
  -8   2   7       16.97       18.94      3.56 o 
  -7   2   7       45.22       43.14      4.70 o 
  -6   2   7      129.69      107.60      7.38 o 
  -5   2   7        6.79        7.91      2.32 o 
  -4   2   7        3.75        6.13      2.52 o 
  -3   2   7       67.84       59.09      5.05 o 
  -2   2   7       27.06       25.33      3.56 o 
  -1   2   7      178.45      142.04      8.17 o 
   0   2   7       17.86       18.62      4.87 o 
   1   2   7       74.01       77.99      6.63 o 
   2   2   7        0.12       -0.84      1.93 o 
   3   2   7        8.11        9.99      3.61 o 
   4   2   7        0.85       -2.03      3.31 o 
 -11   3   7        4.56        7.96      3.07 o 
 -10   3   7       15.61       15.97      4.01 o 
  -9   3   7       15.99       19.93      4.01 o 
  -8   3   7       43.56       47.79      5.34 o 
  -7   3   7        5.13        9.89      3.12 o 
  -6   3   7        4.39        4.65      3.21 o 
  -5   3   7       15.51       18.35      3.02 o 
  -4   3   7       29.02       29.23      4.11 o 
  -3   3   7        0.00       -1.38      2.67 o 
  -2   3   7       20.95       22.01      3.81 o 
  -1   3   7       10.99       16.47      3.41 o 
   0   3   7        2.66        4.44      1.83 o 
   1   3   7       23.91       18.89      4.15 o 
   2   3   7        0.03        2.72      2.52 o 
   3   3   7        1.29       -1.48      3.12 o 
 -10   4   7        0.01       -1.53      3.16 o 
  -9   4   7       13.37       11.67      3.26 o 
  -8   4   7        8.95        7.86      3.21 o 
  -7   4   7        0.03        1.24      2.57 o 
  -6   4   7       55.19       49.48      5.10 o 
  -5   4   7        3.28        1.14      2.57 o 
  -4   4   7       30.25       25.72      4.85 o 
  -3   4   7       52.14       49.62      5.24 o 
  -2   4   7       10.82       10.58      3.56 o 
  -1   4   7       12.55        8.21      4.30 o 
   0   4   7        5.69        6.30      2.04 o 
   1   4   7        6.86        8.41      3.61 o 
   2   4   7        3.90        6.58      3.56 o 
 -10   5   7        0.41       -0.54      3.66 o 
  -9   5   7        0.00        0.49      3.26 o 
  -8   5   7       13.53       10.34      4.10 o 
  -7   5   7        2.05        0.89      2.52 o 
  -6   5   7        0.95        0.84      2.42 o 
  -5   5   7       25.01       27.55      4.95 o 
  -4   5   7        0.29        4.20      2.87 o 
  -3   5   7        5.07        5.59      3.51 o 
  -2   5   7        1.32        3.51      2.27 o 
  -1   5   7       26.92       36.95      5.49 o 
   0   5   7        4.82       -1.22      2.53 o 
   1   5   7       27.69       21.96      5.29 o 
  -9   6   7        4.22        1.09      3.81 o 
  -8   6   7       37.27       34.18      6.13 o 
  -7   6   7        9.57       20.57      4.35 o 
  -6   6   7        0.03        1.93      3.26 o 
  -5   6   7        4.09       -1.43      3.36 o 
  -4   6   7        2.95       -1.43      2.72 o 
  -3   6   7        8.03       13.01      3.41 o 
  -2   6   7        0.05       -1.98      3.31 o 
  -1   6   7        1.03        3.12      2.82 o 
   0   6   7        3.15        4.13      2.36 o 
  -7   7   7        5.98        5.93      3.46 o 
  -6   7   7        2.09        1.58      3.76 o 
  -5   7   7        0.71       -3.07      3.07 o 
  -4   7   7        8.75       11.62      4.01 o 
  -3   7   7        9.30       13.50      3.76 o 
  -2 -12   8       13.84        5.98      5.09 o 
  -1 -12   8        1.92        0.00      3.66 o 
   0 -12   8        1.39        4.71      4.13 o 
   1 -12   8        8.15        9.74      3.81 o 
   2 -12   8        2.30       -2.08      3.86 o 
   3 -12   8        0.81       -3.16      3.86 o 
   4 -12   8        0.11        2.18      3.16 o 
  -4 -11   8        0.64       -0.54      3.66 o 
  -3 -11   8        8.22        7.12      3.36 o 
  -2 -11   8        9.47       15.58      4.01 o 
  -1 -11   8        6.97        8.01      3.96 o 
   0 -11   8        5.52        1.45      2.55 o 
   1 -11   8        1.82        2.32      3.56 o 
   2 -11   8       13.74       17.36      3.86 o 
   3 -11   8       86.72       72.40      7.47 o 
   4 -11   8        0.26        0.00      3.46 o 
   5 -11   8       25.69       25.97      5.54 o 
  -5 -10   8       11.13       12.36      4.40 o 
  -4 -10   8        4.09        3.86      3.21 o 
  -3 -10   8        3.79        2.27      2.92 o 
  -2 -10   8       69.80       68.08      6.43 o 
  -1 -10   8      293.64      305.71     12.39 o 
   0 -10   8        7.12        4.71      2.40 o 
   1 -10   8        9.11        8.80      4.06 o 
   2 -10   8       32.96       31.31      4.70 o 
   3 -10   8       20.00       15.13      4.45 o 
   4 -10   8        5.72        8.41      3.26 o 
   5 -10   8       32.55       46.74      6.18 o 
   6 -10   8        5.66        8.56      3.61 o 
  -6  -9   8        2.33        0.00      2.77 o 
  -5  -9   8       46.12       51.30      6.18 o 
  -4  -9   8        0.52       -2.32      2.32 o 
  -3  -9   8        0.10       -3.21      3.21 o 
  -2  -9   8      300.58      291.59     11.90 o 
  -1  -9   8      166.01      167.16      9.01 o 
   0  -9   8        1.94        1.22      1.75 o 
   1  -9   8       11.51       13.40      3.07 o 
   2  -9   8        6.15        9.45      3.36 o 
   3  -9   8        0.22       -0.40      2.82 o 
   4  -9   8       10.30        6.58      2.92 o 
   5  -9   8        7.93       10.39      2.77 o 
   6  -9   8        3.33        0.49      3.36 o 
  -7  -8   8        0.48        4.50      3.81 o 
  -6  -8   8        0.54        1.38      2.87 o 
  -5  -8   8       51.20       48.19      5.79 o 
  -4  -8   8        1.74        0.79      2.42 o 
  -3  -8   8      132.31      125.32      8.02 o 
  -2  -8   8        4.63        0.35      3.02 o 
  -1  -8   8      102.50      104.05      6.98 o 
   0  -8   8       70.38       66.87      5.54 o 
   1  -8   8       68.26       60.32      5.69 o 
   2  -8   8        0.64       -0.35      2.82 o 
   3  -8   8       43.65       46.16      5.29 o 
   4  -8   8        3.77        2.52      2.87 o 
   5  -8   8        5.60       10.38      3.81 o 
   6  -8   8        6.66        0.00      4.15 o 
   7  -8   8        2.19        1.63      3.86 o 
  -8  -7   8       30.78       31.56      5.34 o 
  -7  -7   8        8.18        5.04      3.56 o 
  -6  -7   8      145.80      141.27      8.86 o 
  -5  -7   8        1.86       -1.53      2.57 o 
  -4  -7   8       16.99       15.73      3.41 o 
  -3  -7   8        0.66        0.00      2.62 o 
  -2  -7   8       57.66       67.59      5.59 o 
  -1  -7   8       29.29       25.72      4.06 o 
   0  -7   8       36.67       40.13      6.53 o 
   1  -7   8      134.02      147.72      7.68 o 
   2  -7   8       19.72       23.49      3.91 o 
   3  -7   8       12.50       14.79      3.36 o 
   4  -7   8        6.61        0.40      3.12 o 
   5  -7   8        1.79        4.80      2.57 o 
   6  -7   8        6.17        9.15      3.36 o 
   7  -7   8       25.49       32.50      5.74 o 
  -9  -6   8        0.22        7.32      2.67 o 
  -8  -6   8        1.26        1.43      3.76 o 
  -7  -6   8        8.26       15.78      3.51 o 
  -6  -6   8        0.09        1.14      2.23 o 
  -5  -6   8        0.15       -2.42      2.42 o 
  -4  -6   8        0.13       -1.98      2.42 o 
  -3  -6   8       20.67       11.77      3.41 o 
  -2  -6   8       46.68       44.78      4.50 o 
  -1  -6   8        3.40        5.29      1.93 o 
   0  -6   8       32.79       33.38      7.35 o 
   1  -6   8      264.67      279.86     10.46 o 
   2  -6   8       40.80       35.47      4.25 o 
   3  -6   8        8.97        4.99      2.97 o 
   4  -6   8       46.54       45.02      5.34 o 
   5  -6   8      251.66      253.45     12.09 o 
   6  -6   8       94.75       97.59      8.61 o 
   7  -6   8        9.51       10.09      4.35 o 
 -10  -5   8        9.62       18.64      4.60 o 
  -9  -5   8        2.60        3.46      3.21 o 
  -8  -5   8        6.11        8.85      3.12 o 
  -7  -5   8        0.23       -2.72      2.72 o 
  -6  -5   8        4.33        2.52      3.21 o 
  -5  -5   8       60.88       50.47      4.80 o 
  -4  -5   8        0.03        0.30      2.13 o 
  -3  -5   8       48.47       38.74      4.35 o 
  -2  -5   8        2.24        0.54      1.88 o 
  -1  -5   8       59.89       64.88      4.95 o 
   0  -5   8       75.62       64.83      3.53 o 
   1  -5   8      191.72      193.72      8.82 o 
   2  -5   8        0.09       -2.52      2.52 o 
   3  -5   8        0.27        2.82      2.52 o 
   4  -5   8       39.31       36.21      4.90 o 
   5  -5   8      174.40      196.42     10.75 o 
   6  -5   8        8.48        1.93      4.01 o 
   7  -5   8        0.34        2.13      2.82 o 
 -10  -4   8        3.14        5.19      3.31 o 
  -9  -4   8        0.72       -2.82      3.61 o 
  -8  -4   8        7.16        9.20      3.36 o 
  -7  -4   8       22.27       18.45      4.35 o 
  -6  -4   8        4.08        3.07      2.42 o 
  -5  -4   8        2.13        0.00      2.42 o 
  -4  -4   8       90.71       92.02      6.14 o 
  -3  -4   8      124.02       95.04      6.04 o 
  -2  -4   8        5.01        5.14      1.98 o 
  -1  -4   8        4.70        8.70      2.52 o 
   0  -4   8       38.76       37.26      2.85 o 
   1  -4   8        8.33        8.06      2.87 o 
   2  -4   8       26.40       24.63      3.96 o 
   3  -4   8       29.67       31.31      4.06 o 
   4  -4   8        0.21       -2.77      2.87 o 
   5  -4   8        6.28        2.62      3.56 o 
   6  -4   8       12.59       11.28      4.65 o 
   7  -4   8        0.32        4.40      3.12 o 
 -10  -3   8        4.55        1.48      3.56 o 
  -9  -3   8        9.64        8.51      3.66 o 
  -8  -3   8      113.16      119.60      7.52 o 
  -7  -3   8        8.71       10.48      2.62 o 
  -6  -3   8       35.20       37.40      4.16 o 
  -5  -3   8        1.24        3.02      2.03 o 
  -4  -3   8        8.34       14.09      2.72 o 
  -3  -3   8        3.71        1.09      2.08 o 
  -2  -3   8       46.38       36.81      3.66 o 
  -1  -3   8      118.40      130.59      7.03 o 
   0  -3   8        2.74        3.04      1.60 o 
   1  -3   8       50.17       56.55      5.00 o 
   2  -3   8        0.78        1.98      2.13 o 
   3  -3   8      155.38      132.48      8.02 o 
   4  -3   8        1.88        6.92      2.18 o 
   5  -3   8       21.20       25.37      5.00 o 
   6  -3   8       13.57       21.76      3.96 o 
 -11  -2   8        0.01        3.81      3.02 o 
 -10  -2   8       10.25        6.78      4.65 o 
  -9  -2   8       32.53       40.91      4.85 o 
  -8  -2   8       90.52       97.75      7.47 o 
  -7  -2   8       14.00       12.71      3.12 o 
  -6  -2   8       46.83       47.05      4.70 o 
  -5  -2   8        3.41        8.65      2.18 o 
  -4  -2   8      105.56      117.94      6.93 o 
  -3  -2   8        1.03        2.72      1.98 o 
  -2  -2   8       13.23       12.76      2.82 o 
  -1  -2   8       96.82       95.65      6.34 o 
   0  -2   8       28.18       30.45      3.39 o 
   1  -2   8       31.23       27.21      3.96 o 
   2  -2   8       14.26       19.68      3.76 o 
   3  -2   8      232.03      231.99     10.51 o 
   4  -2   8        8.18       14.89      3.26 o 
   5  -2   8       10.04       19.44      3.66 o 
   6  -2   8        7.19        1.58      4.75 o 
 -11  -1   8        0.21       -3.86      3.86 o 
 -10  -1   8       12.95       22.90      4.35 o 
  -9  -1   8        5.77        6.87      3.12 o 
  -8  -1   8        2.06       -1.53      3.07 o 
  -7  -1   8        0.18        3.16      2.03 o 
  -6  -1   8       34.16       41.11      4.40 o 
  -5  -1   8        6.67        3.61      2.87 o 
  -4  -1   8       45.22       39.78      4.35 o 
  -3  -1   8      104.35      101.05      6.04 o 
  -2  -1   8        3.32        4.25      2.37 o 
  -1  -1   8       25.33       24.39      3.66 o 
   0  -1   8        2.83        1.10      1.80 o 
   1  -1   8       10.56       12.76      2.77 o 
   2  -1   8        1.27        6.63      2.52 o 
   3  -1   8        2.65        2.42      2.97 o 
   4  -1   8        0.12        0.45      2.52 o 
   5  -1   8       10.35        9.50      3.71 o 
 -11   0   8        1.96        2.62      3.61 o 
 -10   0   8        1.48        1.88      2.52 o 
  -9   0   8       65.80       83.07      6.83 o 
  -8   0   8       15.84       10.53      4.35 o 
  -7   0   8        8.31        8.60      3.07 o 
  -6   0   8        5.09        6.33      2.18 o 
  -5   0   8       22.76       19.44      3.71 o 
  -4   0   8        4.40        4.85      2.32 o 
  -3   0   8      119.83      126.67      7.08 o 
  -2   0   8        1.95        3.96      1.83 o 
  -1   0   8      297.26      270.97     10.91 o 
   0   0   8        0.17       -2.87      2.87 o 
   1   0   8        1.39        2.87      2.23 o 
   2   0   8        3.19        1.19      2.97 o 
   3   0   8        2.45        3.91      1.98 o 
   4   0   8        0.01        7.22      2.77 o 
   5   0   8        5.41       14.98      3.12 o 
 -11   1   8        2.20        4.25      3.51 o 
 -10   1   8       11.20       10.14      4.80 o 
  -9   1   8       17.72       12.27      4.25 o 
  -8   1   8        0.02       -1.19      2.52 o 
  -7   1   8        0.01       -1.14      2.47 o 
  -6   1   8        1.93        1.73      2.82 o 
  -5   1   8        0.42        1.68      2.27 o 
  -4   1   8       25.99       25.28      3.56 o 
  -3   1   8       57.45       51.41      5.29 o 
  -2   1   8      264.44      216.06     10.26 o 
  -1   1   8      345.78      346.49     12.26 o 
   0   1   8       81.83       76.65      4.48 o 
   1   1   8       39.94       34.73      4.90 o 
   2   1   8       25.94       24.48      4.65 o 
   3   1   8        4.25        1.88      2.77 o 
   4   1   8        0.41        3.66      2.27 o 
 -11   2   8       19.94       20.57      4.25 o 
 -10   2   8        2.40       -1.98      3.26 o 
  -9   2   8       30.60       29.88      4.70 o 
  -8   2   8        1.95        2.52      2.27 o 
  -7   2   8        1.40       -2.32      2.52 o 
  -6   2   8       11.27        9.30      3.17 o 
  -5   2   8       14.31       17.56      3.41 o 
  -4   2   8        1.67       -2.62      2.62 o 
  -3   2   8        2.83        2.47      3.26 o 
  -2   2   8      169.62      168.26      9.46 o 
  -1   2   8       14.09       20.08      4.01 o 
   0   2   8       40.71       35.97      7.87 o 
   1   2   8        3.72        3.91      2.72 o 
   2   2   8        0.79       -3.76      3.76 o 
   3   2   8        2.06        1.53      2.97 o 
 -10   3   8       23.57       18.94      5.64 o 
  -9   3   8       12.27        8.06      4.01 o 
  -8   3   8        2.50        7.07      2.82 o 
  -7   3   8        0.37       -2.08      3.12 o 
  -6   3   8       54.27       52.89      5.44 o 
  -5   3   8       14.77       12.86      3.36 o 
  -4   3   8        7.24        6.97      3.26 o 
  -3   3   8        0.02        3.91      2.47 o 
  -2   3   8       45.37       47.05      5.34 o 
  -1   3   8       64.19       63.53      6.83 o 
   0   3   8        7.37        8.29      2.49 o 
   1   3   8        1.88        0.49      2.92 o 
   2   3   8        0.07        2.57      2.13 o 
 -10   4   8       24.80       30.66      5.64 o 
  -9   4   8        1.30        2.52      3.21 o 
  -8   4   8        0.46        1.88      3.21 o 
  -7   4   8       14.24        7.67      3.81 o 
  -6   4   8        1.39       -0.89      3.16 o 
  -5   4   8        1.76        3.41      2.18 o 
  -4   4   8        2.91        6.82      3.26 o 
  -3   4   8        9.10       10.39      3.51 o 
  -2   4   8        2.54        5.39      3.26 o 
  -1   4   8       48.07       51.00      5.39 o 
   0   4   8        1.18       -2.23      2.23 o 
   1   4   8        3.28        4.75      3.56 o 
  -9   5   8        0.00       -2.13      4.01 o 
  -8   5   8       18.20       18.35      4.50 o 
  -7   5   8       10.68        5.89      4.15 o 
  -6   5   8        0.95       -3.76      3.76 o 
  -5   5   8        0.77       -3.26      3.26 o 
  -4   5   8        4.00        3.31      3.51 o 
  -3   5   8        2.94        4.85      3.26 o 
  -2   5   8        2.05       -4.20      4.20 o 
  -1   5   8        7.64        5.74      4.40 o 
  -7   6   8        0.52       -1.09      3.66 o 
  -6   6   8        0.02       -2.13      2.97 o 
  -5   6   8        0.12        3.12      2.23 o 
  -4   6   8       13.63       17.90      4.40 o 
  -3   6   8        2.91        3.76      3.76 o 
  -1 -12   9        2.17        2.13      3.41 o 
   0 -12   9       21.14       31.52      4.75 o 
   1 -12   9        4.75       10.04      3.91 o 
   2 -12   9        0.05       -2.67      3.96 o 
   3 -12   9       10.91        4.95      3.91 o 
  -4 -11   9       35.20       42.84      6.13 o 
  -3 -11   9        0.01       -2.57      3.61 o 
  -2 -11   9        0.68        0.99      3.07 o 
  -1 -11   9        1.00       -2.92      3.16 o 
   0 -11   9        0.11       -2.42      2.42 o 
   1 -11   9       12.26       14.94      3.76 o 
   2 -11   9        3.22        5.39      3.56 o 
   3 -11   9        2.18        4.55      3.41 o 
   4 -11   9        2.16       -2.13      3.76 o 
  -5 -10   9        0.30       -4.01      4.01 o 
  -4 -10   9        2.38       -1.98      3.46 o 
  -3 -10   9       11.97        7.47      4.25 o 
  -2 -10   9        4.02        4.50      2.87 o 
  -1 -10   9       14.87       10.58      4.20 o 
   0 -10   9      107.17      108.65      5.84 o 
   1 -10   9        8.88        5.74      3.26 o 
   2 -10   9        2.93        4.99      2.92 o 
   3 -10   9       86.42       75.71      7.22 o 
   4 -10   9        6.00        4.99      3.36 o 
   5 -10   9       10.09        8.51      4.25 o 
  -6  -9   9        8.12        9.20      3.56 o 
  -5  -9   9        1.51       -0.49      3.46 o 
  -4  -9   9        1.49        4.95      3.26 o 
  -3  -9   9        0.03        0.84      2.62 o 
  -2  -9   9      160.49      167.04      9.81 o 
  -1  -9   9       60.47       57.29      5.99 o 
   0  -9   9      142.44      141.68      6.44 o 
   1  -9   9       41.00       41.80      4.70 o 
   2  -9   9       67.38       77.14      6.09 o 
   3  -9   9       32.79       32.05      5.09 o 
   4  -9   9        2.07        4.25      2.97 o 
   5  -9   9        3.94        5.59      3.91 o 
  -7  -8   9       30.80       31.61      5.34 o 
  -6  -8   9       28.36       19.24      4.60 o 
  -5  -8   9       39.02       40.56      5.49 o 
  -4  -8   9        0.66        3.26      2.72 o 
  -3  -8   9        1.12        3.91      2.27 o 
  -2  -8   9      215.95      202.77     10.11 o 
  -1  -8   9       13.43       18.20      3.56 o 
   0  -8   9        6.59        4.01      3.16 o 
   1  -8   9      177.79      196.45      9.61 o 
   2  -8   9        0.00       -2.92      2.92 o 
   3  -8   9       11.15       12.71      3.41 o 
   4  -8   9       13.75       11.82      3.41 o 
   5  -8   9       11.06        6.38      3.66 o 
   6  -8   9        2.99        6.43      3.21 o 
  -8  -7   9       68.15       64.62      7.47 o 
  -7  -7   9       69.49       72.68      7.62 o 
  -6  -7   9        0.22       -2.18      3.21 o 
  -5  -7   9        5.78        6.03      3.16 o 
  -4  -7   9        5.06        4.15      2.92 o 
  -3  -7   9       16.59       13.30      3.21 o 
  -2  -7   9      554.69      549.40     15.61 o 
  -1  -7   9      166.85      165.89      8.92 o 
   0  -7   9       66.41       59.65      4.07 o 
   1  -7   9      144.28      142.87      8.57 o 
   2  -7   9       69.54       66.95      6.28 o 
   3  -7   9        1.12       -0.40      2.62 o 
   4  -7   9        0.30       -3.16      3.16 o 
   5  -7   9       29.49       37.54      5.39 o 
   6  -7   9       15.70       18.99      4.50 o 
  -9  -6   9        4.80        4.25      2.72 o 
  -8  -6   9       26.67       31.41      5.00 o 
  -7  -6   9       24.05       24.24      4.60 o 
  -6  -6   9        2.07        0.40      2.82 o 
  -5  -6   9       25.57       20.97      4.35 o 
  -4  -6   9       13.52       16.91      3.21 o 
  -3  -6   9       16.83       21.22      3.46 o 
  -2  -6   9       43.67       43.04      4.75 o 
  -1  -6   9        1.09        1.98      2.27 o 
   0  -6   9      275.25      284.06      7.89 o 
   1  -6   9       90.41       91.71      6.93 o 
   2  -6   9       94.34       90.77      6.98 o 
   3  -6   9        1.76        0.40      2.97 o 
   4  -6   9       15.49       11.77      3.76 o 
   5  -6   9       89.49       87.10      7.18 o 
   6  -6   9        1.81       -2.13      4.35 o 
  -9  -5   9        8.21        7.07      3.96 o 
  -8  -5   9        9.44       11.87      3.61 o 
  -7  -5   9        7.73        7.91      3.41 o 
  -6  -5   9        0.62        1.53      1.78 o 
  -5  -5   9       15.25       23.34      3.36 o 
  -4  -5   9      151.77      153.54      8.17 o 
  -3  -5   9       14.46        6.08      3.26 o 
  -2  -5   9        0.38       -0.30      2.03 o 
  -1  -5   9       24.18       23.15      3.22 o 
   0  -5   9       28.50       31.65      3.11 o 
   1  -5   9      270.56      297.43     11.16 o 
   2  -5   9       80.21       74.43      5.69 o 
   3  -5   9       19.91       20.77      3.76 o 
   4  -5   9       16.22       18.35      4.01 o 
   5  -5   9        0.32        4.35      2.23 o 
   6  -5   9        9.45        5.34      3.12 o 
 -10  -4   9        0.00        0.54      3.96 o 
  -9  -4   9        4.92        3.86      4.30 o 
  -8  -4   9       21.25       21.37      4.70 o 
  -7  -4   9       12.39       12.31      3.12 o 
  -6  -4   9      114.61      109.31      7.43 o 
  -5  -4   9        3.71        5.79      2.47 o 
  -4  -4   9       26.60       27.35      3.61 o 
  -3  -4   9        4.33        2.18      2.57 o 
  -2  -4   9       68.32       73.93      5.84 o 
  -1  -4   9        6.55        5.64      2.52 o 
   0  -4   9      192.15      176.01     14.82 o 
   1  -4   9       88.93       89.04      6.09 o 
   2  -4   9        3.05        5.19      2.27 o 
   3  -4   9       43.35       35.67      4.85 o 
   4  -4   9        3.62        4.90      2.87 o 
   5  -4   9       40.56       41.85      5.54 o 
   6  -4   9        1.01        0.54      3.31 o 
 -10  -3   9        0.36        2.57      2.13 o 
  -9  -3   9       25.13       18.65      4.35 o 
  -8  -3   9       17.95       20.28      4.50 o 
  -7  -3   9        2.19        3.46      2.23 o 
  -6  -3   9       24.45       25.28      3.91 o 
  -5  -3   9       13.52       12.66      2.97 o 
  -4  -3   9      244.07      261.39     10.26 o 
  -3  -3   9       50.67       51.31      4.85 o 
  -2  -3   9       15.67       14.19      3.26 o 
  -1  -3   9       57.07       52.75      4.70 o 
   0  -3   9        0.05        0.88      2.00 o 
   1  -3   9       45.00       51.90      4.60 o 
   2  -3   9       26.45       16.42      4.11 o 
   3  -3   9        4.80       -0.84      2.42 o 
   4  -3   9       25.89       27.15      4.50 o 
   5  -3   9        1.27       -0.49      3.71 o 
 -10  -2   9       10.34        8.56      4.60 o 
  -9  -2   9        0.41       -3.21      3.51 o 
  -8  -2   9       33.24       36.16      5.44 o 
  -7  -2   9        1.80        2.27      3.12 o 
  -6  -2   9        0.15        1.43      2.72 o 
  -5  -2   9        4.30        4.99      2.23 o 
  -4  -2   9       11.81       15.03      3.02 o 
  -3  -2   9       63.52       62.60      5.29 o 
  -2  -2   9        0.57       -0.64      1.83 o 
  -1  -2   9        0.07       -2.27      2.52 o 
   0  -2   9       42.17       38.98      3.23 o 
   1  -2   9       13.31        9.94      2.77 o 
   2  -2   9        4.07        1.19      3.46 o 
   3  -2   9       42.89       42.84      5.49 o 
   4  -2   9        2.41        4.80      3.07 o 
   5  -2   9        5.74       13.30      3.71 o 
 -10  -1   9        1.41       -3.51      4.20 o 
  -9  -1   9       23.79       32.25      5.44 o 
  -8  -1   9       48.59       53.18      6.28 o 
  -7  -1   9        3.22        7.27      2.32 o 
  -6  -1   9        0.06        1.43      1.68 o 
  -5  -1   9        7.01        4.45      2.77 o 
  -4  -1   9        6.96        6.63      2.72 o 
  -3  -1   9       76.29       76.61      5.74 o 
  -2  -1   9       19.52       21.91      3.71 o 
  -1  -1   9       22.26       15.48      3.41 o 
   0  -1   9       26.96       32.65      2.87 o 
   1  -1   9       44.16       40.57      5.00 o 
   2  -1   9       31.02       30.47      5.09 o 
   3  -1   9        9.20        8.36      3.41 o 
   4  -1   9        0.35        0.49      3.12 o 
 -10   0   9        6.67        7.02      5.09 o 
  -9   0   9       91.42       85.32      7.77 o 
  -8   0   9       13.21       18.15      3.61 o 
  -7   0   9        6.92       -3.16      3.56 o 
  -6   0   9        0.07        0.40      2.27 o 
  -5   0   9        3.62        6.38      2.13 o 
  -4   0   9       56.94       59.77      5.49 o 
  -3   0   9        3.38        1.38      2.37 o 
  -2   0   9      117.31      103.13      7.03 o 
  -1   0   9       99.28       95.83      7.03 o 
   0   0   9        0.13        1.05      2.72 o 
   1   0   9       55.26       63.23      6.09 o 
   2   0   9        9.30        9.10      4.06 o 
   3   0   9       12.41       21.32      3.66 o 
   4   0   9        1.82        2.72      3.71 o 
 -10   1   9       20.30       17.85      5.54 o 
  -9   1   9       40.68       44.62      5.64 o 
  -8   1   9        6.97        6.08      2.87 o 
  -7   1   9        0.06       -2.77      2.77 o 
  -6   1   9        1.81        0.40      2.57 o 
  -5   1   9        0.05        1.53      1.98 o 
  -4   1   9        4.13        4.85      3.07 o 
  -3   1   9       18.90       21.27      4.15 o 
  -2   1   9       51.03       48.98      5.74 o 
  -1   1   9       45.26       35.52      5.44 o 
   0   1   9        0.00        0.26      5.29 o 
   1   1   9        0.05        3.61      2.77 o 
   2   1   9        3.79        0.00      3.41 o 
   3   1   9        9.29       16.57      3.26 o 
 -10   2   9       49.22       53.03      6.13 o 
  -9   2   9        7.04        9.25      3.81 o 
  -8   2   9        0.09        3.66      2.03 o 
  -7   2   9        2.57        3.02      2.82 o 
  -6   2   9       27.43       38.18      4.70 o 
  -5   2   9        2.10        0.79      2.27 o 
  -4   2   9        1.54        3.21      2.67 o 
  -3   2   9        0.03       -2.82      3.41 o 
  -2   2   9        0.36       -0.84      2.82 o 
  -1   2   9      152.70      172.17      9.90 o 
   0   2   9        0.61       -0.69      2.15 o 
   1   2   9       12.58       13.85      4.50 o 
   2   2   9        0.00       -3.56      3.56 o 
 -10   3   9        4.91        2.18      3.96 o 
  -9   3   9        0.07        0.00      3.76 o 
  -8   3   9        0.88        0.00      2.92 o 
  -7   3   9        0.36        1.83      2.18 o 
  -6   3   9       14.36       11.18      4.40 o 
  -5   3   9        0.05       -2.52      2.52 o 
  -4   3   9        0.77        0.45      2.87 o 
  -3   3   9        2.13        4.01      2.77 o 
  -2   3   9       59.26       48.68      5.94 o 
  -1   3   9        6.17        7.22      3.81 o 
   0   3   9        0.77       -2.17      2.60 o 
   1   3   9        1.48       -3.61      3.61 o 
  -9   4   9        0.38        5.44      2.52 o 
  -8   4   9        0.12       -0.49      3.31 o 
  -7   4   9        3.97        6.97      3.91 o 
  -6   4   9        1.24        3.41      2.72 o 
  -5   4   9        1.42        2.87      2.62 o 
  -4   4   9        8.86        2.87      4.55 o 
  -3   4   9        0.02       -3.96      3.96 o 
  -2   4   9        0.24        2.52      3.46 o 
  -1   4   9        1.77       -0.54      3.41 o 
  -7   5   9        8.68       11.87      2.87 o 
  -6   5   9        3.03       -3.16      4.10 o 
  -5   5   9        0.14       -3.12      3.12 o 
  -4   5   9        1.97       -0.54      3.41 o 
  -3   5   9       11.22       11.37      4.50 o 
   0 -12  10        4.89        9.09      3.02 o 
  -3 -11  10        2.77        2.67      3.86 o 
  -2 -11  10       16.62       18.00      4.35 o 
  -1 -11  10        4.18       -0.49      3.02 o 
   0 -11  10        0.28       -1.57      2.63 o 
   1 -11  10        6.63        7.62      2.92 o 
   2 -11  10        1.57        2.62      3.07 o 
   3 -11  10        3.80        4.85      3.36 o 
  -5 -10  10        5.27        4.30      4.01 o 
  -4 -10  10        1.54       -0.49      3.71 o 
  -3 -10  10        7.07        2.42      3.91 o 
  -2 -10  10        5.84        8.01      3.61 o 
  -1 -10  10        8.12       10.24      3.36 o 
   0 -10  10        0.37       -0.68      2.22 o 
   1 -10  10       14.47       16.52      4.15 o 
   2 -10  10        2.64       -0.99      3.07 o 
   3 -10  10       59.04       62.88      6.68 o 
   4 -10  10        0.75       -0.54      3.66 o 
  -6  -9  10        9.47        2.62      4.25 o 
  -5  -9  10        3.72        0.00      3.61 o 
  -4  -9  10       10.74       12.61      4.20 o 
  -3  -9  10       10.09        0.00      4.40 o 
  -2  -9  10      172.78      172.64     10.25 o 
  -1  -9  10       97.35       99.53      7.62 o 
   0  -9  10       48.90       52.62      4.21 o 
   1  -9  10        2.52        1.34      2.77 o 
   2  -9  10       26.64       27.06      4.50 o 
   3  -9  10        3.86        2.87      3.76 o 
   4  -9  10        0.78       -2.08      2.27 o 
  -7  -8  10        8.43        9.40      4.95 o 
  -6  -8  10        3.46        2.42      3.12 o 
  -5  -8  10       19.17       18.70      4.15 o 
  -4  -8  10       28.17       34.97      5.44 o 
  -3  -8  10        7.50        5.39      3.41 o 
  -2  -8  10      151.78      159.80      9.71 o 
  -1  -8  10       36.40       32.20      4.65 o 
   0  -8  10       64.34       65.58      4.37 o 
   1  -8  10        0.73        2.52      2.52 o 
   2  -8  10        1.70        1.34      2.52 o 
   3  -8  10        7.74       10.24      3.71 o 
   4  -8  10        3.92        0.49      3.91 o 
   5  -8  10        4.05        7.52      3.56 o 
  -8  -7  10       25.54       27.05      5.14 o 
  -7  -7  10        0.00       -3.56      3.56 o 
  -6  -7  10       59.09       60.80      6.63 o 
  -5  -7  10        1.18       -0.84      2.47 o 
  -4  -7  10        8.31        5.24      3.46 o 
  -3  -7  10        3.89        1.53      3.12 o 
  -2  -7  10       29.28       29.38      4.75 o 
  -1  -7  10       19.72       15.63      4.15 o 
   0  -7  10       39.93       38.76      3.80 o 
   1  -7  10        0.04       -2.72      2.72 o 
   2  -7  10       51.86       39.48      5.24 o 
   3  -7  10        2.39        3.16      3.71 o 
   4  -7  10        4.11        2.42      3.96 o 
   5  -7  10       69.00       78.52      8.16 o 
  -9  -6  10        4.54        4.40      3.86 o 
  -8  -6  10       11.43       16.52      4.65 o 
  -7  -6  10       28.62       19.83      4.70 o 
  -6  -6  10       14.98        9.84      4.30 o 
  -5  -6  10        3.60        1.19      2.32 o 
  -4  -6  10        4.64        9.54      2.97 o 
  -3  -6  10       10.36        4.45      3.71 o 
  -2  -6  10        8.88       12.02      2.87 o 
  -1  -6  10       19.37       16.87      3.91 o 
   0  -6  10       27.63       27.08      3.44 o 
   1  -6  10       12.16       10.63      3.66 o 
   2  -6  10        2.36        3.76      2.62 o 
   3  -6  10       12.98        5.84      3.86 o 
   4  -6  10        8.99        7.76      4.06 o 
   5  -6  10       24.33       27.60      5.74 o 
  -9  -5  10        0.44       -1.04      3.31 o 
  -8  -5  10        0.09        4.75      2.77 o 
  -7  -5  10        0.76       -0.89      2.97 o 
  -6  -5  10        0.30       -2.72      2.72 o 
  -5  -5  10        6.49        3.46      2.37 o 
  -4  -5  10       21.25       35.56      4.70 o 
  -3  -5  10      104.87      111.78      7.43 o 
  -2  -5  10       52.15       48.88      4.85 o 
  -1  -5  10       63.40       61.06      5.99 o 
   0  -5  10       21.67       29.54      3.09 o 
   1  -5  10       45.32       42.59      5.24 o 
   2  -5  10        0.59       -1.68      2.97 o 
   3  -5  10        5.87       10.83      2.92 o 
   4  -5  10        8.58        9.79      4.06 o 
   5  -5  10       85.37       86.55      8.12 o 
  -9  -4  10        4.55        4.50      3.36 o 
  -8  -4  10        2.16        3.66      2.32 o 
  -7  -4  10        6.27        8.51      3.81 o 
  -6  -4  10        2.66        1.58      2.52 o 
  -5  -4  10        9.15       10.48      3.36 o 
  -4  -4  10       61.68       66.40      5.69 o 
  -3  -4  10        0.94        3.51      2.03 o 
  -2  -4  10       43.03       43.19      5.00 o 
  -1  -4  10       17.22       21.17      3.36 o 
   0  -4  10        3.45        2.29      1.88 o 
   1  -4  10       95.74       90.92      6.88 o 
   2  -4  10        1.56       -0.84      2.67 o 
   3  -4  10        4.46        5.98      3.76 o 
   4  -4  10        5.65        0.99      3.96 o 
 -10  -3  10        0.00       -0.54      3.41 o 
  -9  -3  10        0.08        0.99      3.26 o 
  -8  -3  10        3.81        5.84      4.01 o 
  -7  -3  10        0.00       -3.07      3.07 o 
  -6  -3  10        4.24        7.02      2.13 o 
  -5  -3  10       25.41       12.96      3.71 o 
  -4  -3  10       23.34       15.38      3.31 o 
  -3  -3  10        0.29       -0.69      2.52 o 
  -2  -3  10       28.60       37.99      4.60 o 
  -1  -3  10        2.63        5.49      2.42 o 
   0  -3  10       13.04       16.58      2.56 o 
   1  -3  10        2.49        0.79      2.87 o 
   2  -3  10        5.43        1.34      3.31 o 
   3  -3  10        0.17       -0.49      2.82 o 
   4  -3  10        0.52       -3.12      3.36 o 
 -10  -2  10        0.01        0.54      2.92 o 
  -9  -2  10       35.68       44.07      5.69 o 
  -8  -2  10       89.41      105.86      7.87 o 
  -7  -2  10       13.68       13.70      3.46 o 
  -6  -2  10        5.43        2.32      3.16 o 
  -5  -2  10        7.43        6.73      2.87 o 
  -4  -2  10        2.85        0.74      2.87 o 
  -3  -2  10        0.27        2.18      2.52 o 
  -2  -2  10        7.94        6.58      3.36 o 
  -1  -2  10       31.28       27.65      4.55 o 
   0  -2  10        2.86        1.06      1.48 o 
   1  -2  10       45.09       42.00      5.74 o 
   2  -2  10        0.30        0.00      3.16 o 
   3  -2  10        2.90        2.47      2.67 o 
   4  -2  10        0.19       -1.09      3.91 o 
 -10  -1  10        2.70        5.24      3.56 o 
  -9  -1  10       56.39       58.23      7.12 o 
  -8  -1  10        0.08        2.72      3.12 o 
  -7  -1  10        1.25        0.00      2.92 o 
  -6  -1  10        0.29       -0.40      2.37 o 
  -5  -1  10       56.48       52.30      5.84 o 
  -4  -1  10       26.49       28.64      4.85 o 
  -3  -1  10        0.80        0.40      2.62 o 
  -2  -1  10       28.29       33.44      4.75 o 
  -1  -1  10        6.61        9.54      2.77 o 
   0  -1  10        1.15       -1.00      3.39 o 
   1  -1  10        9.10       11.23      3.66 o 
   2  -1  10        0.01        0.49      2.13 o 
   3  -1  10        4.06        0.00      3.16 o 
 -10   0  10        3.97        0.54      3.71 o 
  -9   0  10        0.00        3.46      3.46 o 
  -8   0  10        0.71        6.43      2.08 o 
  -7   0  10        1.31        2.18      2.32 o 
  -6   0  10        1.57        7.86      3.07 o 
  -5   0  10        9.31       11.28      3.76 o 
  -4   0  10        3.45        1.58      3.02 o 
  -3   0  10        0.00        0.00      2.57 o 
  -2   0  10        9.97       14.29      3.46 o 
  -1   0  10       16.74       19.59      4.01 o 
   0   0  10       30.19       28.81      3.74 o 
   1   0  10        3.36        7.22      2.77 o 
   2   0  10        2.52        5.19      3.02 o 
 -10   1  10        0.56        0.54      2.72 o 
  -9   1  10        7.26       10.14      3.12 o 
  -8   1  10        0.00       -0.49      3.07 o 
  -7   1  10        1.51        4.99      2.67 o 
  -6   1  10       57.73       58.83      6.28 o 
  -5   1  10        2.09        0.00      2.77 o 
  -4   1  10        1.56        4.65      2.72 o 
  -3   1  10        0.50        2.13      2.72 o 
  -2   1  10        1.89        1.34      2.77 o 
  -1   1  10        0.00       -3.66      3.66 o 
   0   1  10       26.62       34.61      3.65 o 
   1   1  10        0.90       -3.61      3.61 o 
  -9   2  10        0.76        2.13      3.31 o 
  -8   2  10        0.02        1.98      3.61 o 
  -7   2  10        5.49        5.74      3.51 o 
  -6   2  10        0.01        0.94      3.07 o 
  -5   2  10        0.62        0.00      2.72 o 
  -4   2  10        2.15        0.94      3.21 o 
  -3   2  10        8.68       10.68      3.76 o 
  -2   2  10       72.82       63.04      6.93 o 
  -1   2  10        8.76       11.47      4.20 o 
   0   2  10        1.48        4.76      2.31 o 
  -8   3  10        0.01        1.58      3.31 o 
  -7   3  10        1.84       -2.57      3.36 o 
  -6   3  10        5.72        7.47      3.96 o 
  -5   3  10        0.97       -2.47      3.66 o 
  -4   3  10       10.13       21.81      4.25 o 
  -3   3  10       53.99       67.73      7.37 o 
  -2   3  10        9.58        7.81      4.70 o 
  -1   3  10        0.11       -0.54      3.51 o 
  -7   4  10        2.50        7.66      3.36 o 
  -6   4  10        2.65        0.54      3.56 o 
  -5   4  10        1.37       -3.96      3.96 o 
  -4   4  10       26.47       35.22      5.89 o 
  -2 -11  11        0.06       -3.56      3.56 o 
  -1 -11  11       14.97       10.09      5.09 o 
   0 -11  11        4.42        3.92      2.64 o 
   1 -11  11       13.43       18.89      4.55 o 
  -4 -10  11        5.90        6.33      4.30 o 
  -3 -10  11        5.97        4.06      3.16 o 
  -2 -10  11       10.22       10.48      4.50 o 
  -1 -10  11        0.01        1.48      3.07 o 
   0 -10  11        9.29       16.18      8.68 o 
   1 -10  11        5.74        4.06      3.81 o 
   2 -10  11        6.74        3.12      4.45 o 
   3 -10  11        1.79        2.18      3.16 o 
  -6  -9  11        0.03        1.09      3.07 o 
  -5  -9  11        0.01       -3.71      3.71 o 
  -4  -9  11       10.56        7.37      3.51 o 
  -3  -9  11        0.04       -3.31      4.01 o 
  -2  -9  11      286.80      295.04     13.38 o 
  -1  -9  11        1.78        3.71      2.87 o 
   0  -9  11        4.08        5.88      2.60 o 
   1  -9  11        2.07        2.87      3.12 o 
   2  -9  11        0.89        5.49      2.08 o 
   3  -9  11        2.60        3.16      2.87 o 
  -7  -8  11        0.48       -1.63      3.41 o 
  -6  -8  11        2.07        1.04      3.36 o 
  -5  -8  11        7.50        7.71      4.01 o 
  -4  -8  11       37.90       40.91      5.74 o 
  -3  -8  11       37.12       34.77      5.44 o 
  -2  -8  11        5.08        3.07      3.26 o 
  -1  -8  11       52.34       55.81      6.04 o 
   0  -8  11        0.08        1.38      1.95 o 
   1  -8  11        1.22        2.77      2.77 o 
   2  -8  11       13.56       16.42      3.46 o 
   3  -8  11        0.00       -3.31      3.31 o 
   4  -8  11        0.62        2.72      3.51 o 
  -7  -7  11       14.80       16.91      4.60 o 
  -6  -7  11       19.57       18.70      4.65 o 
  -5  -7  11        0.28        0.89      2.82 o 
  -4  -7  11       13.13       19.14      4.06 o 
  -3  -7  11       81.08       83.43      7.77 o 
  -2  -7  11      330.64      335.67     13.34 o 
  -1  -7  11       31.21       29.53      5.14 o 
   0  -7  11        6.16        5.44      2.17 o 
   1  -7  11        0.06        2.23      2.18 o 
   2  -7  11        3.78        5.19      2.77 o 
   3  -7  11        0.75        1.53      2.87 o 
   4  -7  11        4.28       -2.72      4.40 o 
  -8  -6  11        0.20        0.54      3.41 o 
  -7  -6  11        9.54        8.75      3.36 o 
  -6  -6  11        1.88        2.72      3.16 o 
  -5  -6  11        6.28        5.19      3.16 o 
  -4  -6  11       18.61       15.83      4.25 o 
  -3  -6  11       26.11       17.11      4.45 o 
  -2  -6  11       27.17       19.49      4.65 o 
  -1  -6  11       63.56       72.29      6.53 o 
   0  -6  11       34.82       42.37      3.54 o 
   1  -6  11        3.48        8.85      2.72 o 
   2  -6  11       10.89       12.17      3.51 o 
   3  -6  11        0.10        0.99      2.82 o 
   4  -6  11        0.02        2.72      3.71 o 
  -9  -5  11        1.38        1.09      3.86 o 
  -8  -5  11        1.06        2.52      2.97 o 
  -7  -5  11       18.40       16.87      4.45 o 
  -6  -5  11        0.15       -3.16      3.16 o 
  -5  -5  11        1.18       -0.84      2.42 o 
  -4  -5  11        7.66        8.51      2.92 o 
  -3  -5  11       29.12       34.28      4.50 o 
  -2  -5  11       93.58      104.18      7.52 o 
  -1  -5  11       24.46       30.47      4.75 o 
   0  -5  11       23.79       21.80      3.09 o 
   1  -5  11        0.65       -0.89      2.32 o 
   2  -5  11        8.67        9.89      3.56 o 
   3  -5  11        0.81        7.62      3.41 o 
  -9  -4  11        0.21        0.00      3.91 o 
  -8  -4  11       38.84       41.20      5.74 o 
  -7  -4  11        3.91        6.38      3.02 o 
  -6  -4  11        4.92        4.30      2.72 o 
  -5  -4  11       29.58       35.91      4.60 o 
  -4  -4  11       27.94       26.86      5.14 o 
  -3  -4  11        1.59        5.54      2.42 o 
  -2  -4  11       33.29       36.36      4.90 o 
  -1  -4  11        0.60        3.71      2.32 o 
   0  -4  11       12.28       10.73      2.77 o 
   1  -4  11       19.89       16.67      4.15 o 
   2  -4  11        9.25        5.79      3.91 o 
   3  -4  11        1.18        0.49      2.62 o 
  -9  -3  11       41.62       44.22      6.53 o 
  -8  -3  11        0.00       -4.01      4.01 o 
  -7  -3  11        0.01        1.38      2.82 o 
  -6  -3  11        6.31       15.03      3.12 o 
  -5  -3  11        5.51        8.65      3.12 o 
  -4  -3  11       29.23       24.19      4.65 o 
  -3  -3  11        0.27        2.42      2.62 o 
  -2  -3  11       14.76       20.72      3.81 o 
  -1  -3  11        0.00        3.36      1.58 o 
   0  -3  11      109.69      115.84     10.07 o 
   1  -3  11        1.51        2.32      2.77 o 
   2  -3  11        0.45        1.98      2.32 o 
   3  -3  11        2.90       -1.63      3.36 o 
  -9  -2  11       19.31       10.88      5.59 o 
  -8  -2  11        4.19        2.92      3.91 o 
  -7  -2  11        4.95        3.16      2.77 o 
  -6  -2  11        0.34        2.18      2.57 o 
  -5  -2  11        0.42       -3.26      3.26 o 
  -4  -2  11       14.59       12.36      3.81 o 
  -3  -2  11        0.00        0.00      2.03 o 
  -2  -2  11        1.64       -0.45      3.21 o 
  -1  -2  11        0.98        0.00      3.21 o 
   0  -2  11       32.50       37.27      3.56 o 
   1  -2  11        1.32        2.42      3.51 o 
   2  -2  11        1.07        3.12      2.87 o 
  -9  -1  11        0.80        2.08      3.76 o 
  -8  -1  11        4.92        4.40      3.71 o 
  -7  -1  11        2.38        2.77      3.41 o 
  -6  -1  11       24.10       24.48      4.25 o 
  -5  -1  11       19.67       20.38      4.50 o 
  -4  -1  11        0.00       -0.45      2.32 o 
  -3  -1  11        1.22        0.00      2.77 o 
  -2  -1  11       27.93       26.02      4.80 o 
  -1  -1  11        4.61        4.10      3.46 o 
   0  -1  11        6.64        8.93      2.78 o 
   1  -1  11        0.04       -3.66      3.66 o 
  -9   0  11       18.84       23.39      5.09 o 
  -8   0  11        0.02       -3.21      3.21 o 
  -7   0  11        0.18       -2.37      2.92 o 
  -6   0  11       11.75       10.19      3.71 o 
  -5   0  11        2.05        7.27      2.87 o 
  -4   0  11        0.03       -0.45      2.67 o 
  -3   0  11        0.66       -3.46      3.46 o 
  -2   0  11       27.80       31.41      5.05 o 
  -1   0  11       24.00       23.89      5.09 o 
   0   0  11        1.01       -0.73      2.13 o 
   1   0  11        0.05       -2.72      3.56 o 
  -8   1  11        0.77        0.49      3.41 o 
  -7   1  11        0.03       -0.49      2.72 o 
  -6   1  11        6.96        7.32      4.40 o 
  -5   1  11        2.66        3.86      3.61 o 
  -4   1  11        2.93        2.87      3.51 o 
  -3   1  11       21.20       22.95      4.90 o 
  -2   1  11      121.50      124.14      9.31 o 
  -1   1  11        7.38        8.90      4.60 o 
  -8   2  11        1.45        8.21      2.52 o 
  -7   2  11        0.02       -1.04      3.36 o 
  -6   2  11        6.37        3.61      4.25 o 
  -5   2  11        0.12        1.04      3.41 o 
  -4   2  11        0.41        6.73      2.87 o 
  -3   2  11        7.22        7.37      4.50 o 
  -2   2  11        6.11        4.35      3.61 o 
  -3 -10  12        7.59        1.63      4.06 o 
  -2 -10  12       13.72       17.01      4.40 o 
  -1 -10  12        5.06        6.87      4.35 o 
   0 -10  12        0.02       -2.41      5.09 o 
   1 -10  12        4.56        4.95      4.15 o 
  -5  -9  12        0.02        1.09      3.36 o 
  -4  -9  12        0.49        0.49      3.66 o 
  -3  -9  12        7.97        8.16      4.06 o 
  -2  -9  12        6.82        7.02      3.96 o 
  -1  -9  12        7.92       13.06      3.76 o 
   0  -9  12       26.38       32.61      5.37 o 
   1  -9  12        0.00        2.13      3.31 o 
   2  -9  12       27.68       32.25      5.79 o 
  -6  -8  12        0.01       -1.09      2.82 o 
  -5  -8  12       11.55        8.70      4.30 o 
  -4  -8  12        0.00        0.99      3.26 o 
  -3  -8  12        2.57        4.85      3.86 o 
  -2  -8  12       37.46       51.25      5.74 o 
  -1  -8  12        0.21       -1.43      3.46 o 
   0  -8  12        0.00        3.48      2.27 o 
   1  -8  12        0.16       -2.03      3.36 o 
   2  -8  12        0.14       -3.51      3.51 o 
  -7  -7  12        1.90        2.18      2.87 o 
  -6  -7  12        1.64        0.00      3.31 o 
  -5  -7  12        2.55        3.41      3.61 o 
  -4  -7  12        8.86        8.01      4.90 o 
  -3  -7  12       61.38       51.95      6.18 o 
  -2  -7  12      161.47      167.96     10.15 o 
  -1  -7  12        7.05        6.53      4.01 o 
   0  -7  12        6.15        3.60      2.65 o 
   1  -7  12        2.02        0.00      3.86 o 
   2  -7  12        6.04        2.13      4.01 o 
  -7  -6  12        0.49        2.08      3.26 o 
  -6  -6  12        0.01       -0.99      2.62 o 
  -5  -6  12        8.73       16.02      3.96 o 
  -4  -6  12       10.16       10.98      3.71 o 
  -3  -6  12       11.47       18.50      4.25 o 
  -2  -6  12        9.61       14.00      2.97 o 
  -1  -6  12        2.24        2.77      2.77 o 
   0  -6  12       10.87       10.24      2.68 o 
   1  -6  12        0.29        6.97      2.52 o 
   2  -6  12        0.58        2.62      3.12 o 
  -8  -5  12        0.31       -0.54      3.16 o 
  -7  -5  12       19.99       20.18      5.19 o 
  -6  -5  12        3.11        3.36      3.36 o 
  -5  -5  12        0.02       -2.92      2.92 o 
  -4  -5  12       15.12       15.28      4.20 o 
  -3  -5  12        4.35        7.12      3.56 o 
  -2  -5  12        1.09        0.89      2.97 o 
  -1  -5  12       17.63       12.86      4.30 o 
   0  -5  12       34.02       37.25      3.84 o 
   1  -5  12       10.62       18.00      3.66 o 
   2  -5  12        0.11       -2.13      3.02 o 
  -8  -4  12        4.74        1.58      3.96 o 
  -7  -4  12        2.01        1.98      2.32 o 
  -6  -4  12        4.29        3.81      4.06 o 
  -5  -4  12        0.09       -1.83      2.82 o 
  -4  -4  12        1.28        0.45      2.52 o 
  -3  -4  12        3.83       -1.78      3.51 o 
  -2  -4  12        6.85       11.32      2.97 o 
  -1  -4  12        8.24        9.30      3.66 o 
   0  -4  12        4.75        2.46      2.48 o 
   1  -4  12        0.01       -1.04      3.71 o 
   2  -4  12        0.27       -1.63      3.12 o 
  -8  -3  12        6.74       10.43      3.21 o 
  -7  -3  12        0.06        0.49      3.02 o 
  -6  -3  12        2.13       -0.94      3.02 o 
  -5  -3  12        3.03        0.00      3.21 o 
  -4  -3  12       46.53       51.35      5.54 o 
  -3  -3  12        4.33        4.10      3.07 o 
  -2  -3  12        0.13        0.94      3.46 o 
  -1  -3  12        8.29        5.24      3.26 o 
   0  -3  12        0.03        1.81      2.25 o 
   1  -3  12        3.04        0.00      3.66 o 
  -8  -2  12        1.24       -1.04      3.07 o 
  -7  -2  12        2.38        4.50      3.76 o 
  -6  -2  12        1.43        5.79      2.03 o 
  -5  -2  12       22.11       26.86      4.85 o 
  -4  -2  12        0.01       -0.45      3.61 o 
  -3  -2  12        2.91        7.52      2.97 o 
  -2  -2  12        2.15        1.93      3.46 o 
  -1  -2  12        7.14        8.95      3.86 o 
   0  -2  12        9.11       13.37      2.63 o 
  -8  -1  12        1.00        3.21      2.92 o 
  -7  -1  12        0.66        2.03      3.91 o 
  -6  -1  12        5.39        5.44      4.15 o 
  -5  -1  12        1.27        4.40      3.26 o 
  -4  -1  12        0.01       -3.26      3.26 o 
  -3  -1  12        0.49        5.88      3.16 o 
  -2  -1  12       40.63       40.27      6.18 o 
  -1  -1  12        5.62        4.70      3.51 o 
   0  -1  12        0.00       -0.26      2.58 o 
  -7   0  12        0.01        2.13      2.13 o 
  -6   0  12        0.19        1.53      2.97 o 
  -5   0  12        1.09        1.04      2.62 o 
  -4   0  12        3.40        7.17      3.61 o 
  -3   0  12        0.16        5.19      2.42 o 
  -2   0  12        2.29        3.21      3.21 o 
  -6   1  12        1.47        5.98      3.21 o 
  -5   1  12        0.23        2.18      2.52 o 
  -4   1  12        0.11       -3.81      3.81 o 
  -3  -9  13       18.39       15.88      5.14 o 
  -2  -9  13       55.36       53.33      7.22 o 
  -1  -9  13        2.53       -0.54      4.20 o 
  -4  -8  13        0.23        3.76      3.26 o 
  -3  -8  13       38.70       31.01      6.93 o 
  -2  -8  13       34.61       42.44      6.63 o 
  -1  -8  13       14.78       12.17      4.85 o 
   0  -8  13        0.03       -2.99      2.99 o 
  -6  -7  13        1.93       -2.18      4.30 o 
  -5  -7  13        7.03        4.25      3.76 o 
  -4  -7  13       45.61       48.48      6.38 o 
  -3  -7  13       21.82       27.00      4.50 o 
  -2  -7  13        0.83       -0.49      3.51 o 
  -1  -7  13        0.14        1.04      3.21 o 
   0  -7  13        0.00       -2.39      2.41 o 
  -6  -6  13        0.17        2.13      3.61 o 
  -5  -6  13        0.25        0.49      3.36 o 
  -4  -6  13       40.60       41.90      6.78 o 
  -3  -6  13       40.94       39.08      6.48 o 
  -2  -6  13        0.01        3.51      3.31 o 
  -1  -6  13        2.95        1.53      3.91 o 
   0  -6  13        0.02       -1.48      3.19 o 
  -7  -5  13        0.53       -2.72      3.81 o 
  -6  -5  13        0.03       -3.76      3.76 o 
  -5  -5  13       18.71       23.39      5.24 o 
  -4  -5  13       69.38       80.99      7.67 o 
  -3  -5  13        1.22        5.49      3.41 o 
  -2  -5  13        4.18       12.12      3.26 o 
  -1  -5  13        2.81        1.04      3.66 o 
   0  -5  13        8.30        8.88      6.43 o 
  -7  -4  13        0.30        2.72      2.92 o 
  -6  -4  13        0.06        0.49      2.92 o 
  -5  -4  13       41.15       59.46      6.53 o 
  -4  -4  13        1.61        3.51      3.31 o 
  -3  -4  13        2.17       -1.53      3.81 o 
  -2  -4  13        0.44       -2.03      2.87 o 
  -1  -4  13        0.00       -4.05      4.05 o 
   0  -4  13        0.37       -0.66      6.30 o 
  -7  -3  13        0.65       -0.54      3.21 o 
  -6  -3  13        2.27        0.00      2.87 o 
  -5  -3  13        1.26       -0.49      3.31 o 
  -4  -3  13        4.34        7.67      2.92 o 
  -3  -3  13        0.15       -3.71      3.71 o 
  -2  -3  13        6.48        8.41      3.56 o 
  -1  -3  13        0.47        2.72      2.92 o 
  -6  -2  13        0.10        1.63      3.61 o 
  -5  -2  13        0.15       -2.13      3.51 o 
  -4  -2  13        0.11        4.20      2.97 o 
  -3  -2  13        0.04        3.16      3.16 o 
  -2  -2  13       11.37       19.58      4.99 o 
  -5  -1  13        3.99        9.84      3.26 o 
  -4  -1  13        4.25       13.15      3.26 o 
                                                 
